# Supplementary material for: Genetic Analysis of Mps3 SUN Domain Mutants in Saccharomyces cerevisiae Reveals an Interaction with the SUN-Like Protein Slp1
Source: G3 (Bethesda). 2012 Dec 1;2(12):1703–18. doi: 10.1534/g3.112.004614 (PMC3516490; doi:10.1534/g3.112.004614)
Supplement: Supporting Information [file supp_2.12.1703_TableS1.xls]

## Sheet: Sheet1
TABLE S1. Genetic interactions with mps3 alleles
	mps3-Y502H				mps3-F592S				mps3-A540D				mps3D75-150
ORF	Gene	Genetic interaction		ORF	Gene	Genetic interaction		ORF	Gene	Genetic interaction		ORF	Gene	Genetic interaction
YAL013W	DEP1	SS		YAL024C	LTE1	WSS		YBL079W	NUP170	SS		YJL052W	TDH1	SS
YBL079W	NUP170	WSS		YBL079W	NUP170	SS		YBL089W	AVT5	WSS		YPL086C	ELP3	SS
YDR289C	RTT103	SS		YDL192W	ARF1	SL		YDL117W	CYK3	SS		YOR014W	RTS1	SL
YDR290W	(RTT103)	SS		YDR289C	RTT103	SS		YDR289C	RTT103	SS
YER140W	YER140W	SS		YDR290W	(RTT103)	SS		YDR290W	(RTT103)	SS
YFL036W	RPO41	WSS		YDR485C	VPS72	SS		YER016W	BIM1	SS
YGL252C	RTG2	SS		YDR532C	KRE28	WSS		YER140W	YER140W	SL
YGR188C	BUB1	SL		YER016W	BIM1	SS		YER177W	BMH1	SS
YHR004C	NEM1	WSS		YER140W	YER140W	SL		YGL007W	(PMA1)	SS
YHR191C	CTF8	SS		YER177W	BMH1	SS		YGR188C	BUB1	SL
YJL013C	MAD3	SS		YGL007W	(PMA1)	SL		YHR191C	CTF8	SS
YJL030W	MAD2	SS		YGL086W	MAD1	SS		YJL030W	MAD2	SS
YJL047C	RTT101	SS		YGL149W	(INO80)	SS		YJL047C	RTT101	SS
YJR021C	REC107	SS		YGL211W	NCS6	SS		YJR039W	YJR039W	SS
YJR039W	YJR039W	SS		YGR188C	BUB1	SL		YJR043C	POL32	SS
YJR043C	POL32	SS		YHL005C	(MRP4)	WSS		YKL053C-A	MDM35	SS
YJR053W	BFA1	WSS		YHL025W	SNF6	SS		YKL139W	CTK1	SS
YJR060W	CBF1	WSS		YHR191C	CTF8	SS		YLR104W	LCL2	SS
YKL053C-A	MDM35	WSS		YIL040W	APQ12	SL		YLR418C	CDC73	WSS
YMR214W	SCJ1	SS		YJL013C	MAD3	SS		YMR198W	CIK1	SS
YMR263W	SAP30	SS		YJL030W	MAD2	SS		YMR214W	SCJ1	SL
YNL097C	PHO23	SS		YJL047C	RTT101	SS		YOR014W	RTS1	SS
YNL206C	RTT106	WSS		YJL099W	CHS6	WSS		YOR026W	BUB3	SL
YNL298W	CLA4	SS		YJL175W	(SWI3)	SS		YOR154W	SLP1	SL
YOR014W	RTS1	SS		YJR021C	REC107	SS
YOR026W	BUB3	SS		YJR035W	RAD26	SS
YOR154W	SLP1	SS		YJR039W	YJR039W	SS
YPL086C	ELP3	SS		YJR043C	POL32	SS
YPL181W	CTI6	SS		YJR053W	BFA1	SS
YPL182C	(CTI6)	SS		YKL139W	CTK1	SS
				YKL212W	SAC1	SL
				YKR072C	SIS2	SS
				YLR064W	PER33	WSS
				YLR104W	LCL2	SS
				YLR418C	CDC73	SS
				YMR198W	CIK1	SS
				YMR214W	SCJ1	SL
				YNL097C	PHO23	SS
				YNL120C	(NCS2)	WSS
				YNL169C	PSD1	SS
				YNL206C	RTT106	SS
				YNL298W	CLA4	SS
				YOR014W	RTS1	SL
				YOR026W	BUB3	SL
				YOR154W	SLP1	SL
				YMR078C	CTF18	SS
				YMR179W	SPT21	SS
				YIL008W	URM1	SS
				YER093C-A	AIM11	SS
Listed are ORFs/genes identified by SGA and confirmed by random sporulation/tetrad dissection for each mps3 allele.
Some of these ORFs correspond to dubious ORFs or pseudogenes. The gene whose function is likely to be disrupted is listed in parentheses.
Growth was assayed on YPD plates at 23°C.
SL, synthetic lethality; SS, synthetic sickness; WSS, weakly synthetic sick.

## Sheet: go slim mapping
mps3-Y502H						mps3-A540D						mps3-F592S						mps3∆75-150
go slim-component						go slim-component						go slim-component						go slim-component
GOID	GO term	Frequency	Genome Frequency	Gene(s)		GOID	GO term	Frequency	Genome Frequency	Gene(s)		GOID	GO term	Frequency	Genome Frequency	Gene(s)		GOID	GO term	Frequency	Genome Frequency	Gene(s)
5634	nucleus	20 out of 30 genes, 66.7%	2077 of 6335 genes, 32.8%	DEP1,NUP170,RTT103,RTG2,BUB1,MAD3,MAD2,RTT101,REC107,POL32,CBF1,MDM35,SAP30,PHO23,RTT106,CLA4,RTS1,BUB3,ELP3,CTI6		5634	nucleus	12 out of 24 genes, 50%	2077 of 6335 genes, 32.8%	NUP170,RTT103,BMH1,BUB1,MAD2,RTT101,POL32,MDM35,CTK1,CDC73,RTS1,BUB3		5634	nucleus	27 out of 49 genes, 55.1%	2077 of 6335 genes, 32.8%	NUP170,RTT103,VPS72,KRE28,BMH1,MAD1,BUB1,SNF6,URM1,APQ12,MAD3,MAD2,RTT101,REC107,RAD26,POL32,CTK1,SIS2,PER33,CDC73,CTF18,SPT21,PHO23,RTT106,CLA4,RTS1,BUB3		5737	cytoplasm	3 out of 3 genes, 100%	3824 of 6335 genes, 60.4%	TDH1,RTS1,ELP3
5694	chromosome	14 out of 30 genes, 46.7%	353 of 6335 genes, 5.6%	DEP1,RTT103,RTG2,BUB1,CTF8,MAD2,REC107,POL32,CBF1,SAP30,PHO23,RTS1,BUB3,CTI6		5737	cytoplasm	9 out of 24 genes, 37.5%	3824 of 6335 genes, 60.4%	CYK3,BIM1,YER140W,RTT101,YJR039W,MDM35,CIK1,SCJ1,RTS1		5737	cytoplasm	22 out of 49 genes, 44.9%	3824 of 6335 genes, 60.4%	ARF1,VPS72,KRE28,BIM1,YER140W,NCS6,URM1,APQ12,RTT101,CHS6,RAD26,YJR039W,BFA1,SAC1,SIS2,PER33,CTF18,CIK1,SCJ1,PSD1,CLA4,RTS1		5634	nucleus	2 out of 3 genes, 66.7%	2077 of 6335 genes, 32.8%	RTS1,ELP3
5737	cytoplasm	13 out of 30 genes, 43.3%	3824 of 6335 genes, 60.4%	YER140W,RPO41,RTG2,NEM1,RTT101,YJR039W,BFA1,CBF1,MDM35,SCJ1,CLA4,RTS1,ELP3		5694	chromosome	9 out of 24 genes, 37.5%	353 of 6335 genes, 5.6%	RTT103,BIM1,BUB1,CTF8,MAD2,POL32,CDC73,RTS1,BUB3		5694	chromosome	15 out of 49 genes, 30.6%	353 of 6335 genes, 5.6%	RTT103,VPS72,KRE28,BIM1,MAD1,BUB1,CTF8,MAD2,REC107,POL32,CDC73,CTF18,PHO23,RTS1,BUB3		5933	cellular bud	1 out of 3 genes, 33.3%	183 of 6335 genes, 2.9%	RTS1
5739	mitochondrion	6 out of 30 genes, 20%	1130 of 6335 genes, 17.8%	YER140W,RPO41,NEM1,YJR039W,CBF1,MDM35		5575	cellular component unknown	4 out of 24 genes, 16.7%	732 of 6335 genes, 11.6%	YDR290W,BRP1,LCL2,SLP1		5575	cellular component unknown	8 out of 49 genes, 16.3%	732 of 6335 genes, 11.6%	YDR290W,AIM11,BRP1,YGL149W,YHL005C,LCL2,YNL120C,SLP1		5739	mitochondrion	1 out of 3 genes, 33.3%	1130 of 6335 genes, 17.8%	TDH1
16020	membrane	4 out of 30 genes, 13.3%	1452 of 6335 genes, 22.9%	NUP170,YER140W,NEM1,MAD2		5856	cytoskeleton	4 out of 24 genes, 16.7%	209 of 6335 genes, 3.3%	CYK3,BIM1,CIK1,RTS1		16020	membrane	8 out of 49 genes, 16.3%	1452 of 6335 genes, 22.9%	NUP170,YER140W,MAD1,MAD2,YJL175W,SAC1,PER33,PSD1		5618	cell wall	1 out of 3 genes, 33.3%	98 of 6335 genes, 1.5%	TDH1
5575	cellular component unknown	3 out of 30 genes, 10%	732 of 6335 genes, 11.6%	YDR290W,SLP1,YPL182C		16020	membrane	4 out of 24 genes, 16.7%	1452 of 6335 genes, 22.9%	NUP170,AVT5,YER140W,MAD2		5739	mitochondrion	6 out of 49 genes, 12.2%	1130 of 6335 genes, 17.8%	YER140W,NCS6,YJR039W,SAC1,CTF18,PSD1		5624	membrane fraction	1 out of 3 genes, 33.3%	205 of 6335 genes, 3.2%	TDH1
12505	endomembrane system	3 out of 30 genes, 10%	359 of 6335 genes, 5.7%	NUP170,NEM1,MAD2		5739	mitochondrion	3 out of 24 genes, 12.5%	1130 of 6335 genes, 17.8%	YER140W,YJR039W,MDM35		12505	endomembrane system	6 out of 49 genes, 12.2%	359 of 6335 genes, 5.7%	NUP170,MAD1,APQ12,MAD2,SAC1,PER33		5815	microtubule organizing center	1 out of 3 genes, 33.3%	74 of 6335 genes, 1.2%	RTS1
5933	cellular bud	2 out of 30 genes, 6.7%	183 of 6335 genes, 2.9%	CLA4,RTS1		5815	microtubule organizing center	3 out of 24 genes, 12.5%	74 of 6335 genes, 1.2%	BIM1,CIK1,RTS1		5856	cytoskeleton	5 out of 49 genes, 10.2%	209 of 6335 genes, 3.3%	KRE28,BIM1,BFA1,CIK1,RTS1		5856	cytoskeleton	1 out of 3 genes, 33.3%	209 of 6335 genes, 3.3%	RTS1
5815	microtubule organizing center	2 out of 30 genes, 6.7%	74 of 6335 genes, 1.2%	BFA1,RTS1		30427	site of polarized growth	2 out of 24 genes, 8.3%	227 of 6335 genes, 3.6%	CYK3,RTS1		5815	microtubule organizing center	5 out of 49 genes, 10.2%	74 of 6335 genes, 1.2%	KRE28,BIM1,BFA1,CIK1,RTS1		30427	site of polarized growth	1 out of 3 genes, 33.3%	227 of 6335 genes, 3.6%	RTS1
5856	cytoskeleton	2 out of 30 genes, 6.7%	209 of 6335 genes, 3.3%	BFA1,RTS1		5933	cellular bud	2 out of 24 genes, 8.3%	183 of 6335 genes, 2.9%	CYK3,RTS1		5783	endoplasmic reticulum	4 out of 49 genes, 8.2%	388 of 6335 genes, 6.1%	APQ12,SAC1,PER33,SCJ1		5694	chromosome	1 out of 3 genes, 33.3%	353 of 6335 genes, 5.6%	RTS1
5783	endoplasmic reticulum	1 out of 30 genes, 3.3%	388 of 6335 genes, 6.1%	SCJ1		12505	endomembrane system	2 out of 24 genes, 8.3%	359 of 6335 genes, 5.7%	NUP170,MAD2		5794	Golgi apparatus	3 out of 49 genes, 6.1%	167 of 6335 genes, 2.6%	ARF1,CHS6,SAC1		5840	ribosome	0 out of 3 genes, 0%	354 of 6335 genes, 5.6%	none
5740	mitochondrial envelope	1 out of 30 genes, 3.3%	327 of 6335 genes, 5.2%	MDM35		5783	endoplasmic reticulum	1 out of 24 genes, 4.2%	388 of 6335 genes, 6.1%	SCJ1		5933	cellular bud	3 out of 49 genes, 6.1%	183 of 6335 genes, 2.9%	LTE1,CLA4,RTS1		5730	nucleolus	0 out of 3 genes, 0%	323 of 6335 genes, 5.1%	none
30427	site of polarized growth	1 out of 30 genes, 3.3%	227 of 6335 genes, 3.6%	RTS1		5938	cell cortex	1 out of 24 genes, 4.2%	140 of 6335 genes, 2.2%	CYK3		16023	cytoplasmic membrane-bounded vesicle	2 out of 49 genes, 4.1%	107 of 6335 genes, 1.7%	ARF1,CHS6		16020	membrane	0 out of 3 genes, 0%	1453 of 6335 genes, 22.9%	none
5773	vacuole	1 out of 30 genes, 3.3%	226 of 6335 genes, 3.6%	CLA4		5740	mitochondrial envelope	1 out of 24 genes, 4.2%	327 of 6335 genes, 5.2%	MDM35		5740	mitochondrial envelope	2 out of 49 genes, 4.1%	327 of 6335 genes, 5.2%	SAC1,PSD1		5740	mitochondrial envelope	0 out of 3 genes, 0%	327 of 6335 genes, 5.2%	none
5840	ribosome	0 out of 30 genes, 0%	354 of 6335 genes, 5.6%	none		5730	nucleolus	1 out of 24 genes, 4.2%	323 of 6335 genes, 5.1%	CTK1		30427	site of polarized growth	1 out of 49 genes, 2.0%	227 of 6335 genes, 3.6%	RTS1		5777	peroxisome	0 out of 3 genes, 0%	65 of 6335 genes, 1.0%	none
5730	nucleolus	0 out of 30 genes, 0%	323 of 6335 genes, 5.1%	none		5624	membrane fraction	1 out of 24 genes, 4.2%	205 of 6335 genes, 3.2%	BMH1		5773	vacuole	1 out of 49 genes, 2.0%	226 of 6335 genes, 3.6%	CLA4		5783	endoplasmic reticulum	0 out of 3 genes, 0%	388 of 6335 genes, 6.1%	none
5777	peroxisome	0 out of 30 genes, 0%	65 of 6335 genes, 1.0%	none		5840	ribosome	0 out of 24 genes, 0%	354 of 6335 genes, 5.6%	none		5730	nucleolus	1 out of 49 genes, 2.0%	323 of 6335 genes, 5.1%	CTK1		5794	Golgi apparatus	0 out of 3 genes, 0%	167 of 6335 genes, 2.6%	none
5618	cell wall	0 out of 30 genes, 0%	98 of 6335 genes, 1.5%	none		5777	peroxisome	0 out of 24 genes, 0%	65 of 6335 genes, 1.0%	none		5624	membrane fraction	1 out of 49 genes, 2.0%	205 of 6335 genes, 3.2%	BMH1		5575	cellular component unknown	0 out of 3 genes, 0%	732 of 6335 genes, 11.6%	none
5794	Golgi apparatus	0 out of 30 genes, 0%	167 of 6335 genes, 2.6%	none		5618	cell wall	0 out of 24 genes, 0%	98 of 6335 genes, 1.5%	none		5938	cell cortex	0 out of 49 genes, 0%	140 of 6335 genes, 2.2%	none		5938	cell cortex	0 out of 3 genes, 0%	140 of 6335 genes, 2.2%	none
5624	membrane fraction	0 out of 30 genes, 0%	205 of 6335 genes, 3.2%	none		5794	Golgi apparatus	0 out of 24 genes, 0%	167 of 6335 genes, 2.6%	none		5840	ribosome	0 out of 49 genes, 0%	354 of 6335 genes, 5.6%	none		12505	endomembrane system	0 out of 3 genes, 0%	359 of 6335 genes, 5.7%	none
5938	cell cortex	0 out of 30 genes, 0%	140 of 6335 genes, 2.2%	none		16023	cytoplasmic membrane-bounded vesicle	0 out of 24 genes, 0%	107 of 6335 genes, 1.7%	none		5576	extracellular region	0 out of 49 genes, 0%	27 of 6335 genes, 0.4%	none		16023	cytoplasmic membrane-bounded vesicle	0 out of 3 genes, 0%	107 of 6335 genes, 1.7%	none
16023	cytoplasmic membrane-bounded vesicle	0 out of 30 genes, 0%	107 of 6335 genes, 1.7%	none		5576	extracellular region	0 out of 24 genes, 0%	27 of 6335 genes, 0.4%	none		5777	peroxisome	0 out of 49 genes, 0%	65 of 6335 genes, 1.0%	none		5576	extracellular region	0 out of 3 genes, 0%	27 of 6335 genes, 0.4%	none
5576	extracellular region	0 out of 30 genes, 0%	27 of 6335 genes, 0.4%	none		5886	plasma membrane	0 out of 24 genes, 0%	293 of 6335 genes, 4.6%	none		5618	cell wall	0 out of 49 genes, 0%	98 of 6335 genes, 1.5%	none		5773	vacuole	0 out of 3 genes, 0%	226 of 6335 genes, 3.6%	none
5886	plasma membrane	0 out of 30 genes, 0%	293 of 6335 genes, 4.6%	none		5773	vacuole	0 out of 24 genes, 0%	226 of 6335 genes, 3.6%	none		5886	plasma membrane	0 out of 49 genes, 0%	293 of 6335 genes, 4.6%	none		5886	plasma membrane	0 out of 3 genes, 0%	293 of 6335 genes, 4.6%	none
go slim-function						go slim-function						go slim-function
GOID	GO term	Frequency	Genome Frequency	Gene(s)		GOID	GO term	Frequency	Genome Frequency	Gene(s)		GOID	GO term	Frequency	Genome Frequency	Gene(s)		GOID	GO term	Frequency	Genome Frequency	Gene(s)
3674	molecular function unknown	11 out of 30 genes, 36.7%	1996 of 6335 genes, 31.5%	DEP1,YDR290W,YER140W,CTF8,MAD3,MAD2,REC107,YJR039W,MDM35,SLP1,YPL182C		3674	molecular function unknown	10 out of 24 genes, 41.7%	1996 of 6335 genes, 31.5%	CYK3,YDR290W,YER140W,BRP1,CTF8,MAD2,YJR039W,MDM35,LCL2,SLP1		3674	molecular function unknown	23 out of 49 genes, 46.9%	1996 of 6335 genes, 31.5%	YDR290W,KRE28,AIM11,YER140W,BRP1,MAD1,YGL149W,YHL005C,SNF6,CTF8,APQ12,MAD3,MAD2,CHS6,YJL175W,REC107,YJR039W,PER33,LCL2,CTF18,SPT21,YNL120C,SLP1		16746	transferase activity, transferring acyl groups	1 out of 3 genes, 33.3%	118 of 6335 genes, 1.9%	ELP3
42393	histone binding	3 out of 30 genes, 10%	41 of 6335 genes, 0.6%	PHO23,RTT106,CTI6		19899	enzyme binding	2 out of 24 genes, 8.3%	51 of 6335 genes, 0.8%	RTT103,CDC73		42393	histone binding	3 out of 49 genes, 6.1%	41 of 6335 genes, 0.6%	VPS72,PHO23,RTT106		16791	phosphatase activity	1 out of 3 genes, 33.3%	95 of 6335 genes, 1.5%	RTS1
16779	nucleotidyltransferase activity	2 out of 30 genes, 6.7%	113 of 6335 genes, 1.8%	RPO41,POL32		5198	structural molecule activity	2 out of 24 genes, 8.3%	357 of 6335 genes, 5.6%	NUP170,BIM1		30234	enzyme regulator activity	3 out of 49 genes, 6.1%	221 of 6335 genes, 3.5%	LTE1,BFA1,SIS2		16491	oxidoreductase activity	1 out of 3 genes, 33.3%	276 of 6335 genes, 4.4%	TDH1
8134	transcription factor binding	2 out of 30 genes, 6.7%	66 of 6335 genes, 1.0%	CBF1,CTI6		16301	kinase activity	2 out of 24 genes, 8.3%	200 of 6335 genes, 3.2%	BUB1,CTK1		16301	kinase activity	3 out of 49 genes, 6.1%	200 of 6335 genes, 3.2%	BUB1,CTK1,CLA4		3735	structural constituent of ribosome	0 out of 3 genes, 0%	224 of 6335 genes, 3.5%	none
16791	phosphatase activity	2 out of 30 genes, 6.7%	95 of 6335 genes, 1.5%	NEM1,RTS1		8092	cytoskeletal protein binding	1 out of 24 genes, 4.2%	65 of 6335 genes, 1.0%	BIM1		19899	enzyme binding	2 out of 49 genes, 4.1%	51 of 6335 genes, 0.8%	RTT103,CDC73		19899	enzyme binding	0 out of 3 genes, 0%	51 of 6335 genes, 0.8%	none
3677	DNA binding	2 out of 30 genes, 6.7%	379 of 6335 genes, 6%	CBF1,RTT106		16779	nucleotidyltransferase activity	1 out of 24 genes, 4.2%	113 of 6335 genes, 1.8%	POL32		16829	lyase activity	2 out of 49 genes, 4.1%	84 of 6335 genes, 1.3%	SIS2,PSD1		8135	translation factor activity, nucleic acid binding	0 out of 3 genes, 0%	45 of 6335 genes, 0.7%	none
16301	kinase activity	2 out of 30 genes, 6.7%	200 of 6335 genes, 3.2%	BUB1,CLA4		16791	phosphatase activity	1 out of 24 genes, 4.2%	95 of 6335 genes, 1.5%	RTS1		5198	structural molecule activity	2 out of 49 genes, 4.1%	357 of 6335 genes, 5.6%	NUP170,BIM1		3674	molecular function unknown	0 out of 3 genes, 0%	1996 of 6335 genes, 31.5%	none
988	protein binding transcription factor activity	2 out of 30 genes, 6.7%	132 of 6335 genes, 2.1%	RTG2,CBF1		3677	DNA binding	1 out of 24 genes, 4.2%	379 of 6335 genes, 6%	BMH1		3677	DNA binding	2 out of 49 genes, 4.1%	379 of 6335 genes, 6%	BMH1,RTT106		3729	mRNA binding	0 out of 3 genes, 0%	68 of 6335 genes, 1.1%	none
19899	enzyme binding	1 out of 30 genes, 3.3%	51 of 6335 genes, 0.8%	RTT103		32182	small conjugating protein binding	1 out of 24 genes, 4.2%	43 of 6335 genes, 0.7%	BUB3		16791	phosphatase activity	2 out of 49 genes, 4.1%	95 of 6335 genes, 1.5%	SAC1,RTS1		8092	cytoskeletal protein binding	0 out of 3 genes, 0%	65 of 6335 genes, 1.0%	none
16810	hydrolase activity, acting on carbon-nitrogen (but not peptide) bonds	1 out of 30 genes, 3.3%	63 of 6335 genes, 1%	SAP30		16874	ligase activity	1 out of 24 genes, 4.2%	181 of 6335 genes, 2.9%	RTT101		16874	ligase activity	1 out of 49 genes, 2.0%	181 of 6335 genes, 2.9%	RTT101		16765	transferase activity, transferring alkyl or aryl (other than methyl) groups	0 out of 3 genes, 0%	39 of 6335 genes, 0.6%	none
1071	nucleic acid binding transcription factor activity	1 out of 30 genes, 3.3%	156 of 6335 genes, 2.5%	CBF1		988	protein binding transcription factor activity	1 out of 24 genes, 4.2%	132 of 6335 genes, 2.1%	CDC73		8092	cytoskeletal protein binding	1 out of 49 genes, 2.0%	65 of 6335 genes, 1.0%	BIM1		8233	peptidase activity	0 out of 3 genes, 0%	137 of 6335 genes, 2.2%	none
16874	ligase activity	1 out of 30 genes, 3.3%	181 of 6335 genes, 2.9%	RTT101		4518	nuclease activity	1 out of 24 genes, 4.2%	132 of 6335 genes, 2.1%	POL32		16779	nucleotidyltransferase activity	1 out of 49 genes, 2.0%	113 of 6335 genes, 1.8%	POL32		16798	hydrolase activity, acting on glycosyl bonds	0 out of 3 genes, 0%	47 of 6335 genes, 0.7%	none
16746	transferase activity, transferring acyl groups	1 out of 30 genes, 3.3%	118 of 6335 genes, 1.9%	ELP3		30674	protein binding, bridging	0 out of 24 genes, 0%	45 of 6335 genes, 0.7%	none		3924	GTPase activity	1 out of 49 genes, 2.0%	58 of 6335 genes, 0.9%	ARF1		4386	helicase activity	0 out of 3 genes, 0%	79 of 6335 genes, 1.2%	none
5198	structural molecule activity	1 out of 30 genes, 3.3%	357 of 6335 genes, 5.6%	NUP170		3735	structural constituent of ribosome	0 out of 24 genes, 0%	224 of 6335 genes, 3.5%	none		32182	small conjugating protein binding	1 out of 49 genes, 2.0%	43 of 6335 genes, 0.7%	BUB3		3677	DNA binding	0 out of 3 genes, 0%	379 of 6335 genes, 6%	none
30234	enzyme regulator activity	1 out of 30 genes, 3.3%	221 of 6335 genes, 3.5%	BFA1		19843	rRNA binding	0 out of 24 genes, 0%	93 of 6335 genes, 1.5%	none		3723	RNA binding	1 out of 49 genes, 2.0%	759 of 6335 genes, 12%	NCS6		16853	isomerase activity	0 out of 3 genes, 0%	58 of 6335 genes, 0.9%	none
32182	small conjugating protein binding	1 out of 30 genes, 3.3%	43 of 6335 genes, 0.7%	BUB3		8168	methyltransferase activity	0 out of 24 genes, 0%	90 of 6335 genes, 1.4%	none		16887	ATPase activity	1 out of 49 genes, 2.0%	235 of 6335 genes, 3.7%	RAD26		8565	protein transporter activity	0 out of 3 genes, 0%	52 of 6335 genes, 0.8%	none
4518	nuclease activity	1 out of 30 genes, 3.3%	132 of 6335 genes, 2.1%	POL32		30555	RNA modification guide activity	0 out of 24 genes, 0%	71 of 6335 genes, 1.1%	none		988	protein binding transcription factor activity	1 out of 49 genes, 2.0%	132 of 6335 genes, 2.1%	CDC73		30234	enzyme regulator activity	0 out of 3 genes, 0%	221 of 6335 genes, 3.5%	none
30674	protein binding, bridging	0 out of 30 genes, 0%	45 of 6335 genes, 0.7%	none		42393	histone binding	0 out of 24 genes, 0%	41 of 6335 genes, 0.6%	none		4518	nuclease activity	1 out of 49 genes, 2.0%	132 of 6335 genes, 2.1%	POL32		32182	small conjugating protein binding	0 out of 3 genes, 0%	43 of 6335 genes, 0.7%	none
3735	structural constituent of ribosome	0 out of 30 genes, 0%	224 of 6335 genes, 3.5%	none		8289	lipid binding	0 out of 24 genes, 0%	93 of 6335 genes, 1.5%	none		30674	protein binding, bridging	0 out of 49 genes, 0%	45 of 6335 genes, 0.7%	none		16887	ATPase activity	0 out of 3 genes, 0%	235 of 6335 genes, 3.7%	none
19843	rRNA binding	0 out of 30 genes, 0%	93 of 6335 genes, 1.5%	none		1071	nucleic acid binding transcription factor activity	0 out of 24 genes, 0%	156 of 6335 genes, 2.5%	none		3735	structural constituent of ribosome	0 out of 49 genes, 0%	224 of 6335 genes, 3.5%	none		988	protein binding transcription factor activity	0 out of 3 genes, 0%	132 of 6335 genes, 2.1%	none
8168	methyltransferase activity	0 out of 30 genes, 0%	90 of 6335 genes, 1.4%	none		16829	lyase activity	0 out of 24 genes, 0%	84 of 6335 genes, 1.3%	none		19843	rRNA binding	0 out of 49 genes, 0%	93 of 6335 genes, 1.5%	none		4518	nuclease activity	0 out of 3 genes, 0%	132 of 6335 genes, 2.1%	none
30555	RNA modification guide activity	0 out of 30 genes, 0%	71 of 6335 genes, 1.1%	none		16810	hydrolase activity, acting on carbon-nitrogen (but not peptide) bonds	0 out of 24 genes, 0%	63 of 6335 genes, 1%	none		8168	methyltransferase activity	0 out of 49 genes, 0%	90 of 6335 genes, 1.4%	none		16301	kinase activity	0 out of 3 genes, 0%	200 of 6335 genes, 3.2%	none
8289	lipid binding	0 out of 30 genes, 0%	93 of 6335 genes, 1.5%	none		8135	translation factor activity, nucleic acid binding	0 out of 24 genes, 0%	45 of 6335 genes, 0.7%	none		30555	RNA modification guide activity	0 out of 49 genes, 0%	71 of 6335 genes, 1.1%	none		30674	protein binding, bridging	0 out of 3 genes, 0%	45 of 6335 genes, 0.7%	none
16829	lyase activity	0 out of 30 genes, 0%	84 of 6335 genes, 1.3%	none		3729	mRNA binding	0 out of 24 genes, 0%	68 of 6335 genes, 1.1%	none		8289	lipid binding	0 out of 49 genes, 0%	93 of 6335 genes, 1.5%	none		19843	rRNA binding	0 out of 3 genes, 0%	93 of 6335 genes, 1.5%	none
8135	translation factor activity, nucleic acid binding	0 out of 30 genes, 0%	45 of 6335 genes, 0.7%	none		16757	transferase activity, transferring glycosyl groups	0 out of 24 genes, 0%	100 of 6335 genes, 1.6%	none		1071	nucleic acid binding transcription factor activity	0 out of 49 genes, 0%	156 of 6335 genes, 2.5%	none		8168	methyltransferase activity	0 out of 3 genes, 0%	90 of 6335 genes, 1.4%	none
3729	mRNA binding	0 out of 30 genes, 0%	68 of 6335 genes, 1.1%	none		16491	oxidoreductase activity	0 out of 24 genes, 0%	276 of 6335 genes, 4.4%	none		16810	hydrolase activity, acting on carbon-nitrogen (but not peptide) bonds	0 out of 49 genes, 0%	63 of 6335 genes, 1%	none		30555	RNA modification guide activity	0 out of 3 genes, 0%	71 of 6335 genes, 1.1%	none
16757	transferase activity, transferring glycosyl groups	0 out of 30 genes, 0%	100 of 6335 genes, 1.6%	none		16746	transferase activity, transferring acyl groups	0 out of 24 genes, 0%	118 of 6335 genes, 1.9%	none		8135	translation factor activity, nucleic acid binding	0 out of 49 genes, 0%	45 of 6335 genes, 0.7%	none		42393	histone binding	0 out of 3 genes, 0%	41 of 6335 genes, 0.6%	none
16491	oxidoreductase activity	0 out of 30 genes, 0%	276 of 6335 genes, 4.4%	none		8134	transcription factor binding	0 out of 24 genes, 0%	66 of 6335 genes, 1.0%	none		3729	mRNA binding	0 out of 49 genes, 0%	68 of 6335 genes, 1.1%	none		8289	lipid binding	0 out of 3 genes, 0%	93 of 6335 genes, 1.5%	none
8092	cytoskeletal protein binding	0 out of 30 genes, 0%	65 of 6335 genes, 1.0%	none		16765	transferase activity, transferring alkyl or aryl (other than methyl) groups	0 out of 24 genes, 0%	39 of 6335 genes, 0.6%	none		16757	transferase activity, transferring glycosyl groups	0 out of 49 genes, 0%	100 of 6335 genes, 1.6%	none		16810	hydrolase activity, acting on carbon-nitrogen (but not peptide) bonds	0 out of 3 genes, 0%	63 of 6335 genes, 1%	none
16765	transferase activity, transferring alkyl or aryl (other than methyl) groups	0 out of 30 genes, 0%	39 of 6335 genes, 0.6%	none		8233	peptidase activity	0 out of 24 genes, 0%	137 of 6335 genes, 2.2%	none		16491	oxidoreductase activity	0 out of 49 genes, 0%	276 of 6335 genes, 4.4%	none		16829	lyase activity	0 out of 3 genes, 0%	84 of 6335 genes, 1.3%	none
8233	peptidase activity	0 out of 30 genes, 0%	137 of 6335 genes, 2.2%	none		16798	hydrolase activity, acting on glycosyl bonds	0 out of 24 genes, 0%	47 of 6335 genes, 0.7%	none		16746	transferase activity, transferring acyl groups	0 out of 49 genes, 0%	118 of 6335 genes, 1.9%	none		1071	nucleic acid binding transcription factor activity	0 out of 3 genes, 0%	156 of 6335 genes, 2.5%	none
16798	hydrolase activity, acting on glycosyl bonds	0 out of 30 genes, 0%	47 of 6335 genes, 0.7%	none		51082	unfolded protein binding	0 out of 24 genes, 0%	66 of 6335 genes, 1.0%	none		8134	transcription factor binding	0 out of 49 genes, 0%	66 of 6335 genes, 1.0%	none		16874	ligase activity	0 out of 3 genes, 0%	181 of 6335 genes, 2.9%	none
51082	unfolded protein binding	0 out of 30 genes, 0%	66 of 6335 genes, 1.0%	none		4871	signal transducer activity	0 out of 24 genes, 0%	39 of 6335 genes, 0.6%	none		16765	transferase activity, transferring alkyl or aryl (other than methyl) groups	0 out of 49 genes, 0%	39 of 6335 genes, 0.6%	none		16757	transferase activity, transferring glycosyl groups	0 out of 3 genes, 0%	100 of 6335 genes, 1.6%	none
4871	signal transducer activity	0 out of 30 genes, 0%	39 of 6335 genes, 0.6%	none		30533	triplet codon-amino acid adaptor activity	0 out of 24 genes, 0%	299 of 6335 genes, 4.7%	none		8233	peptidase activity	0 out of 49 genes, 0%	137 of 6335 genes, 2.2%	none		16779	nucleotidyltransferase activity	0 out of 3 genes, 0%	113 of 6335 genes, 1.8%	none
30533	triplet codon-amino acid adaptor activity	0 out of 30 genes, 0%	299 of 6335 genes, 4.7%	none		4386	helicase activity	0 out of 24 genes, 0%	79 of 6335 genes, 1.2%	none		16798	hydrolase activity, acting on glycosyl bonds	0 out of 49 genes, 0%	47 of 6335 genes, 0.7%	none		8134	transcription factor binding	0 out of 3 genes, 0%	66 of 6335 genes, 1.0%	none
4386	helicase activity	0 out of 30 genes, 0%	79 of 6335 genes, 1.2%	none		16853	isomerase activity	0 out of 24 genes, 0%	58 of 6335 genes, 0.9%	none		51082	unfolded protein binding	0 out of 49 genes, 0%	66 of 6335 genes, 1.0%	none		5198	structural molecule activity	0 out of 3 genes, 0%	357 of 6335 genes, 5.6%	none
16853	isomerase activity	0 out of 30 genes, 0%	58 of 6335 genes, 0.9%	none		43167	ion binding	0 out of 24 genes, 0%	47 of 6335 genes, 0.7%	none		4871	signal transducer activity	0 out of 49 genes, 0%	39 of 6335 genes, 0.6%	none		51082	unfolded protein binding	0 out of 3 genes, 0%	66 of 6335 genes, 1.0%	none
43167	ion binding	0 out of 30 genes, 0%	47 of 6335 genes, 0.7%	none		3924	GTPase activity	0 out of 24 genes, 0%	58 of 6335 genes, 0.9%	none		30533	triplet codon-amino acid adaptor activity	0 out of 49 genes, 0%	299 of 6335 genes, 4.7%	none		4871	signal transducer activity	0 out of 3 genes, 0%	39 of 6335 genes, 0.6%	none
3924	GTPase activity	0 out of 30 genes, 0%	58 of 6335 genes, 0.9%	none		22857	transmembrane transporter activity	0 out of 24 genes, 0%	309 of 6335 genes, 4.9%	none		4386	helicase activity	0 out of 49 genes, 0%	79 of 6335 genes, 1.2%	none		30533	triplet codon-amino acid adaptor activity	0 out of 3 genes, 0%	299 of 6335 genes, 4.7%	none
22857	transmembrane transporter activity	0 out of 30 genes, 0%	309 of 6335 genes, 4.9%	none		8565	protein transporter activity	0 out of 24 genes, 0%	52 of 6335 genes, 0.8%	none		16853	isomerase activity	0 out of 49 genes, 0%	58 of 6335 genes, 0.9%	none		43167	ion binding	0 out of 3 genes, 0%	47 of 6335 genes, 0.7%	none
8565	protein transporter activity	0 out of 30 genes, 0%	52 of 6335 genes, 0.8%	none		30234	enzyme regulator activity	0 out of 24 genes, 0%	221 of 6335 genes, 3.5%	none		43167	ion binding	0 out of 49 genes, 0%	47 of 6335 genes, 0.7%	none		3924	GTPase activity	0 out of 3 genes, 0%	58 of 6335 genes, 0.9%	none
3723	RNA binding	0 out of 30 genes, 0%	759 of 6335 genes, 12%	none		3723	RNA binding	0 out of 24 genes, 0%	759 of 6335 genes, 12%	none		22857	transmembrane transporter activity	0 out of 49 genes, 0%	309 of 6335 genes, 4.9%	none		22857	transmembrane transporter activity	0 out of 3 genes, 0%	309 of 6335 genes, 4.9%	none
16887	ATPase activity	0 out of 30 genes, 0%	235 of 6335 genes, 3.7%	none		16887	ATPase activity	0 out of 24 genes, 0%	235 of 6335 genes, 3.7%	none		8565	protein transporter activity	0 out of 49 genes, 0%	52 of 6335 genes, 0.8%	none		3723	RNA binding	0 out of 3 genes, 0%	759 of 6335 genes, 12%	none
other	other	1 out of 30 genes, 3.3%		SCJ1		other	other	3 out of 24 genes, 12.5%		AVT5,CIK1,SCJ1		other	other	3 out of 49 genes, 6.1%		URM1,CIK1,SCJ1
go-slim process
GOID	GO term	Frequency	Genome Frequency	Gene(s)		GOID	GO term	Frequency	Genome Frequency	Gene(s)		GOID	GO term	Frequency	Genome Frequency	Gene(s)		GOID	GO term	Frequency	Genome Frequency	Gene(s)
278	mitotic cell cycle	10 out of 30 genes, 33.3%	296 of 6335 genes, 4.7%	NUP170,BUB1,CTF8,MAD3,MAD2,RTT101,BFA1,CLA4,RTS1,BUB3		278	mitotic cell cycle	10 out of 24 genes, 41.7%	296 of 6335 genes, 4.7%	NUP170,BIM1,BMH1,BUB1,CTF8,MAD2,RTT101,CIK1,RTS1,BUB3		278	mitotic cell cycle	17 out of 49 genes, 34.7%	296 of 6335 genes, 4.7%	LTE1,NUP170,BIM1,BMH1,MAD1,BUB1,CTF8,MAD3,MAD2,RTT101,BFA1,SIS2,CTF18,CIK1,CLA4,RTS1,BUB3		51321	meiotic cell cycle	1 out of 3 genes, 33.3%	165 of 6335 genes, 2.6%	RTS1
51726	regulation of cell cycle	9 out of 30 genes, 30%	189 of 6335 genes, 3%	NUP170,BUB1,MAD3,MAD2,RTT101,BFA1,CLA4,RTS1,BUB3		51726	regulation of cell cycle	8 out of 24 genes, 33.3%	189 of 6335 genes, 3%	NUP170,BIM1,BMH1,BUB1,MAD2,RTT101,RTS1,BUB3		51726	regulation of cell cycle	14 out of 49 genes, 28.6%	189 of 6335 genes, 3%	LTE1,NUP170,BIM1,BMH1,MAD1,BUB1,MAD3,MAD2,RTT101,BFA1,SIS2,CLA4,RTS1,BUB3		6470	protein dephosphorylation	1 out of 3 genes, 33.3%	39 of 6335 genes, 0.6%	RTS1
33043	regulation of organelle organization	7 out of 30 genes, 23.3%	150 of 6335 genes, 2.4%	NUP170,RTG2,BUB1,MAD3,MAD2,RTT101,BUB3		48285	organelle fission	8 out of 24 genes, 33.3%	129 of 6335 genes, 2.0%	NUP170,BIM1,BUB1,CTF8,MAD2,RTT101,CIK1,BUB3		48285	organelle fission	11 out of 49 genes, 22.4%	129 of 6335 genes, 2.0%	NUP170,BIM1,MAD1,BUB1,CTF8,MAD3,MAD2,RTT101,CTF18,CIK1,BUB3		5975	carbohydrate metabolic process	1 out of 3 genes, 33.3%	283 of 6335 genes, 4.5%	TDH1
6366	transcription from RNA polymerase II promoter	7 out of 30 genes, 23.3%	449 of 6335 genes, 7.1%	DEP1,RTG2,CBF1,SAP30,PHO23,RTT106,ELP3		33043	regulation of organelle organization	7 out of 24 genes, 29.2%	150 of 6335 genes, 2.4%	NUP170,BIM1,BUB1,MAD2,RTT101,CDC73,BUB3		8150	biological process unknown	10 out of 49 genes, 20.4%	1205 of 6335 genes, 19.0%	YDR290W,KRE28,AIM11,BRP1,YGL149W,YHL005C,YJL175W,YJR039W,PER33,YNL120C		9451	RNA modification	1 out of 3 genes, 33.3%	156 of 6335 genes, 2.5%	ELP3
48285	organelle fission	7 out of 30 genes, 23.3%	129 of 6335 genes, 2.0%	NUP170,BUB1,CTF8,MAD3,MAD2,RTT101,BUB3		7059	chromosome segregation	6 out of 24 genes, 25%	132 of 6335 genes, 2.1%	NUP170,BIM1,BUB1,CTF8,CIK1,RTS1		33043	regulation of organelle organization	9 out of 49 genes, 18.4%	150 of 6335 genes, 2.4%	NUP170,BIM1,MAD1,BUB1,MAD3,MAD2,RTT101,CDC73,BUB3		6091	generation of precursor metabolites and energy	1 out of 3 genes, 33.3%	161 of 6335 genes, 2.5%	TDH1
7059	chromosome segregation	6 out of 30 genes, 20%	132 of 6335 genes, 2.1%	NUP170,BUB1,CTF8,MAD3,CBF1,RTS1		6974	response to DNA damage stimulus	4 out of 24 genes, 16.7%	283 of 6335 genes, 4.5%	BMH1,RTT101,POL32,CDC73		7059	chromosome segregation	8 out of 49 genes, 16.3%	132 of 6335 genes, 2.1%	NUP170,BIM1,BUB1,CTF8,MAD3,CTF18,CIK1,RTS1		51726	regulation of cell cycle	1 out of 3 genes, 33.3%	189 of 6335 genes, 3%	RTS1
6325	chromatin organization	5 out of 30 genes, 16.7%	221 of 6335 genes, 3.5%	DEP1,RTG2,CBF1,PHO23,RTT106		7010	cytoskeleton organization	3 out of 24 genes, 12.5%	218 of 6335 genes, 3.4%	BIM1,BUB1,CIK1		6974	response to DNA damage stimulus	7 out of 49 genes, 14.3%	283 of 6335 genes, 4.5%	BMH1,SNF6,RTT101,RAD26,POL32,CDC73,CTF18		6366	transcription from RNA polymerase II promoter	1 out of 3 genes, 33.3%	449 of 6335 genes, 7.1%	ELP3
42221	response to chemical stimulus	4 out of 30 genes, 13.3%	354 of 6335 genes, 5.6%	RTG2,CBF1,SCJ1,CLA4		6397	mRNA processing	3 out of 24 genes, 12.5%	189 of 6335 genes, 3%	RTT103,CTK1,CDC73		6366	transcription from RNA polymerase II promoter	6 out of 49 genes, 12.2%	449 of 6335 genes, 7.1%	SNF6,CTK1,CDC73,SPT21,PHO23,RTT106		7059	chromosome segregation	1 out of 3 genes, 33.3%	132 of 6335 genes, 2.1%	RTS1
6260	DNA replication	4 out of 30 genes, 13.3%	141 of 6335 genes, 2.2%	DEP1,RTT101,POL32,CTI6		6457	protein folding	3 out of 24 genes, 12.5%	88 of 6335 genes, 1.4%	YER140W,SCJ1,SLP1		6281	DNA repair	5 out of 49 genes, 10.2%	233 of 6335 genes, 3.7%	SNF6,RAD26,POL32,CDC73,CTF18		8033	tRNA processing	1 out of 3 genes, 33.3%	102 of 6335 genes, 1.6%	ELP3
6457	protein folding	3 out of 30 genes, 10%	88 of 6335 genes, 1.4%	YER140W,SCJ1,SLP1		51603	proteolysis involved in cellular protein catabolic process	3 out of 24 genes, 12.5%	189 of 6335 genes, 3%	RTT101,LCL2,SCJ1		6325	chromatin organization	5 out of 49 genes, 10.2%	221 of 6335 genes, 3.5%	VPS72,SNF6,CDC73,PHO23,RTT106		278	mitotic cell cycle	1 out of 3 genes, 33.3%	296 of 6335 genes, 4.7%	RTS1
6629	lipid metabolic process	3 out of 30 genes, 10%	262 of 6335 genes, 4.1%	DEP1,NEM1,CBF1		6468	protein phosphorylation	3 out of 24 genes, 12.5%	176 of 6335 genes, 2.8%	BUB1,CTK1,CDC73		6468	protein phosphorylation	4 out of 49 genes, 8.2%	176 of 6335 genes, 2.8%	BUB1,CTK1,CDC73,CLA4		7010	cytoskeleton organization	0 out of 3 genes, 0%	218 of 6335 genes, 3.4%	none
9408	response to heat	3 out of 30 genes, 10%	49 of 6335 genes, 0.8%	DEP1,SAP30,PHO23		70271	protein complex biogenesis	3 out of 24 genes, 12.5%	229 of 6335 genes, 3.6%	NUP170,BIM1,MDM35		6310	DNA recombination	4 out of 49 genes, 8.2%	155 of 6335 genes, 2.4%	REC107,POL32,CDC73,CTF18		6397	mRNA processing	0 out of 3 genes, 0%	189 of 6335 genes, 3%	none
51321	meiotic cell cycle	3 out of 30 genes, 10%	165 of 6335 genes, 2.6%	MAD3,REC107,RTS1		8150	biological process unknown	3 out of 24 genes, 12.5%	1205 of 6335 genes, 19.0%	YDR290W,BRP1,YJR039W		51321	meiotic cell cycle	4 out of 49 genes, 8.2%	165 of 6335 genes, 2.6%	MAD3,REC107,CIK1,RTS1		6974	response to DNA damage stimulus	0 out of 3 genes, 0%	283 of 6335 genes, 4.5%	none
8150	biological process unknown	3 out of 30 genes, 10%	1205 of 6335 genes, 19.0%	YDR290W,YJR039W,YPL182C		6360	transcription from RNA polymerase I promoter	2 out of 24 genes, 8.3%	63 of 6335 genes, 1%	CTK1,CDC73		70647	protein modification by small protein conjugation or removal	4 out of 49 genes, 8.2%	149 of 6335 genes, 2.4%	BMH1,NCS6,URM1,CDC73		6413	translational initiation	0 out of 3 genes, 0%	58 of 6335 genes, 0.9%	none
6360	transcription from RNA polymerase I promoter	2 out of 30 genes, 6.7%	63 of 6335 genes, 1%	SAP30,PHO23		6281	DNA repair	2 out of 24 genes, 8.3%	233 of 6335 genes, 3.7%	POL32,CDC73		7010	cytoskeleton organization	3 out of 49 genes, 6.1%	218 of 6335 genes, 3.4%	BIM1,BUB1,CIK1		8380	RNA splicing	0 out of 3 genes, 0%	139 of 6335 genes, 2.2%	none
6974	response to DNA damage stimulus	2 out of 30 genes, 6.7%	283 of 6335 genes, 4.5%	RTT101,POL32		6366	transcription from RNA polymerase II promoter	2 out of 24 genes, 8.3%	449 of 6335 genes, 7.1%	CTK1,CDC73		6397	mRNA processing	3 out of 49 genes, 6.1%	189 of 6335 genes, 3%	RTT103,CTK1,CDC73		42221	response to chemical stimulus	0 out of 3 genes, 0%	354 of 6335 genes, 5.6%	none
5975	carbohydrate metabolic process	2 out of 30 genes, 6.7%	283 of 6335 genes, 4.5%	DEP1,CBF1		31399	regulation of protein modification process	2 out of 24 genes, 8.3%	75 of 6335 genes, 1.2%	BMH1,CDC73		6360	transcription from RNA polymerase I promoter	3 out of 49 genes, 6.1%	63 of 6335 genes, 1%	CTK1,CDC73,PHO23		6352	transcription initiation, DNA-dependent	0 out of 3 genes, 0%	66 of 6335 genes, 1.0%	none
51052	regulation of DNA metabolic process	2 out of 30 genes, 6.7%	78 of 6335 genes, 1.2%	DEP1,CTI6		6997	nucleus organization	2 out of 24 genes, 8.3%	55 of 6335 genes, 0.9%	NUP170,CIK1		6457	protein folding	3 out of 49 genes, 6.1%	88 of 6335 genes, 1.4%	YER140W,SCJ1,SLP1		6353	transcription termination, DNA-dependent	0 out of 3 genes, 0%	33 of 6335 genes, 0.5%	none
7005	mitochondrion organization	2 out of 30 genes, 6.7%	338 of 6335 genes, 5.3%	RPO41,MDM35		6354	transcription elongation, DNA-dependent	2 out of 24 genes, 8.3%	75 of 6335 genes, 1.2%	CTK1,CDC73		5975	carbohydrate metabolic process	3 out of 49 genes, 6.1%	283 of 6335 genes, 4.5%	BMH1,SNF6,CHS6		6497	protein lipidation	0 out of 3 genes, 0%	44 of 6335 genes, 0.7%	none
6605	protein targeting	2 out of 30 genes, 6.7%	267 of 6335 genes, 4.2%	NUP170,RTG2		6401	RNA catabolic process	2 out of 24 genes, 8.3%	109 of 6335 genes, 1.7%	RTT101,POL32		42221	response to chemical stimulus	3 out of 49 genes, 6.1%	354 of 6335 genes, 5.6%	URM1,SCJ1,CLA4		33043	regulation of organelle organization	0 out of 3 genes, 0%	150 of 6335 genes, 2.4%	none
51603	proteolysis involved in cellular protein catabolic process	2 out of 30 genes, 6.7%	189 of 6335 genes, 3%	RTT101,SCJ1		6260	DNA replication	2 out of 24 genes, 8.3%	141 of 6335 genes, 2.2%	RTT101,POL32		51603	proteolysis involved in cellular protein catabolic process	3 out of 49 genes, 6.1%	189 of 6335 genes, 3%	RTT101,LCL2,SCJ1		6869	lipid transport	0 out of 3 genes, 0%	49 of 6335 genes, 0.8%	none
6997	nucleus organization	2 out of 30 genes, 6.7%	55 of 6335 genes, 0.9%	NUP170,NEM1		6310	DNA recombination	2 out of 24 genes, 8.3%	155 of 6335 genes, 2.4%	POL32,CDC73		6997	nucleus organization	3 out of 49 genes, 6.1%	55 of 6335 genes, 0.9%	NUP170,APQ12,CIK1		42274	ribosomal small subunit biogenesis	0 out of 3 genes, 0%	124 of 6335 genes, 2%	none
6468	protein phosphorylation	2 out of 30 genes, 6.7%	176 of 6335 genes, 2.8%	BUB1,CLA4		32196	transposition	2 out of 24 genes, 8.3%	108 of 6335 genes, 1.7%	RTT103,RTT101		6354	transcription elongation, DNA-dependent	3 out of 49 genes, 6.1%	75 of 6335 genes, 1.2%	CTK1,CDC73,RTT106		6281	DNA repair	0 out of 3 genes, 0%	233 of 6335 genes, 3.7%	none
6401	RNA catabolic process	2 out of 30 genes, 6.7%	109 of 6335 genes, 1.7%	RTT101,POL32		18193	peptidyl-amino acid modification	2 out of 24 genes, 8.3%	85 of 6335 genes, 1.3%	CTK1,CDC73		6629	lipid metabolic process	3 out of 49 genes, 6.1%	262 of 6335 genes, 4.1%	APQ12,SAC1,PSD1		55085	transmembrane transport	0 out of 3 genes, 0%	188 of 6335 genes, 3%	none
51169	nuclear transport	2 out of 30 genes, 6.7%	161 of 6335 genes, 2.5%	NUP170,RTG2		51321	meiotic cell cycle	2 out of 24 genes, 8.3%	165 of 6335 genes, 2.6%	CIK1,RTS1		6260	DNA replication	3 out of 49 genes, 6.1%	141 of 6335 genes, 2.2%	RTT101,POL32,CTF18		746	conjugation	0 out of 3 genes, 0%	106 of 6335 genes, 1.7%	none
70271	protein complex biogenesis	2 out of 30 genes, 6.7%	228 of 6335 genes, 3.6%	NUP170,MDM35		70647	protein modification by small protein conjugation or removal	2 out of 24 genes, 8.3%	149 of 6335 genes, 2.4%	BMH1,CDC73		51169	nuclear transport	3 out of 49 genes, 6.1%	161 of 6335 genes, 2.5%	NUP170,MAD1,APQ12		31399	regulation of protein modification process	0 out of 3 genes, 0%	75 of 6335 genes, 1.2%	none
6310	DNA recombination	2 out of 30 genes, 6.7%	155 of 6335 genes, 2.4%	REC107,POL32		71554	cell wall organization or biogenesis	1 out of 24 genes, 4.2%	209 of 6335 genes, 3.3%	BMH1		71554	cell wall organization or biogenesis	2 out of 49 genes, 4.1%	209 of 6335 genes, 3.3%	BMH1,CHS6		6605	protein targeting	0 out of 3 genes, 0%	267 of 6335 genes, 4.2%	none
32196	transposition	2 out of 30 genes, 6.7%	108 of 6335 genes, 1.7%	RTT103,RTT101		910	cytokinesis	1 out of 24 genes, 4.2%	112 of 6335 genes, 1.8%	CYK3		9451	RNA modification	2 out of 49 genes, 4.1%	156 of 6335 genes, 2.5%	NCS6,URM1		16570	histone modification	0 out of 3 genes, 0%	99 of 6335 genes, 1.6%	none
23052	signaling	2 out of 30 genes, 6.7%	227 of 6335 genes, 3.6%	RTG2,CLA4		8213	protein alkylation	1 out of 24 genes, 4.2%	43 of 6335 genes, 0.7%	CDC73		31399	regulation of protein modification process	2 out of 49 genes, 4.1%	75 of 6335 genes, 1.2%	BMH1,CDC73		6325	chromatin organization	0 out of 3 genes, 0%	221 of 6335 genes, 3.5%	none
910	cytokinesis	1 out of 30 genes, 3.3%	112 of 6335 genes, 1.8%	CLA4		5975	carbohydrate metabolic process	1 out of 24 genes, 4.2%	283 of 6335 genes, 4.5%	BMH1		8033	tRNA processing	2 out of 49 genes, 4.1%	102 of 6335 genes, 1.6%	NCS6,URM1		6997	nucleus organization	0 out of 3 genes, 0%	55 of 6335 genes, 0.9%	none
7010	cytoskeleton organization	1 out of 30 genes, 3.3%	218 of 6335 genes, 3.4%	BUB1		6091	generation of precursor metabolites and energy	1 out of 24 genes, 4.2%	161 of 6335 genes, 2.5%	BMH1		6401	RNA catabolic process	2 out of 49 genes, 4.1%	109 of 6335 genes, 1.7%	RTT101,POL32		6486	protein glycosylation	0 out of 3 genes, 0%	69 of 6335 genes, 1.1%	none
6397	mRNA processing	1 out of 30 genes, 3.3%	189 of 6335 genes, 3%	RTT103		42221	response to chemical stimulus	1 out of 24 genes, 4.2%	354 of 6335 genes, 5.6%	SCJ1		48193	Golgi vesicle transport	2 out of 49 genes, 4.1%	183 of 6335 genes, 2.9%	ARF1,CHS6		6468	protein phosphorylation	0 out of 3 genes, 0%	176 of 6335 genes, 2.8%	none
7033	vacuole organization	1 out of 30 genes, 3.3%	69 of 6335 genes, 1.1%	CLA4		51052	regulation of DNA metabolic process	1 out of 24 genes, 4.2%	78 of 6335 genes, 1.2%	CDC73		70271	protein complex biogenesis	2 out of 49 genes, 4.1%	229 of 6335 genes, 3.6%	NUP170,BIM1		6520	cellular amino acid metabolic process	0 out of 3 genes, 0%	239 of 6335 genes, 3.8%	none
9451	RNA modification	1 out of 30 genes, 3.3%	156 of 6335 genes, 2.5%	ELP3		6414	translational elongation	1 out of 24 genes, 4.2%	332 of 6335 genes, 5.2%	CTK1		32196	transposition	2 out of 49 genes, 4.1%	108 of 6335 genes, 1.7%	RTT103,RTT101		6629	lipid metabolic process	0 out of 3 genes, 0%	262 of 6335 genes, 4.1%	none
43934	sporulation	1 out of 30 genes, 3.3%	126 of 6335 genes, 2%	NEM1		43934	sporulation	1 out of 24 genes, 4.2%	126 of 6335 genes, 2%	BMH1		7114	cell budding	2 out of 49 genes, 4.1%	74 of 6335 genes, 1.2%	URM1,CLA4		902	cell morphogenesis	0 out of 3 genes, 0%	28 of 6335 genes, 0.4%	none
6869	lipid transport	1 out of 30 genes, 3.3%	49 of 6335 genes, 0.8%	CLA4		7005	mitochondrion organization	1 out of 24 genes, 4.2%	338 of 6335 genes, 5.3%	MDM35		18193	peptidyl-amino acid modification	2 out of 49 genes, 4.1%	85 of 6335 genes, 1.3%	CTK1,CDC73		16197	endosome transport	0 out of 3 genes, 0%	78 of 6335 genes, 1.2%	none
6281	DNA repair	1 out of 30 genes, 3.3%	233 of 6335 genes, 3.7%	POL32		746	conjugation	1 out of 24 genes, 4.2%	106 of 6335 genes, 1.7%	CIK1		23052	signaling	2 out of 49 genes, 4.1%	227 of 6335 genes, 3.6%	BMH1,CLA4		10324	membrane invagination	0 out of 3 genes, 0%	43 of 6335 genes, 0.7%	none
55085	transmembrane transport	1 out of 30 genes, 3.3%	188 of 6335 genes, 3%	CLA4		6605	protein targeting	1 out of 24 genes, 4.2%	267 of 6335 genes, 4.2%	NUP170		910	cytokinesis	1 out of 49 genes, 2.0%	112 of 6335 genes, 1.8%	CLA4		6401	RNA catabolic process	0 out of 3 genes, 0%	109 of 6335 genes, 1.7%	none
8033	tRNA processing	1 out of 30 genes, 3.3%	102 of 6335 genes, 1.6%	ELP3		16570	histone modification	1 out of 24 genes, 4.2%	99 of 6335 genes, 1.6%	CDC73		7033	vacuole organization	1 out of 49 genes, 2.0%	69 of 6335 genes, 1.1%	CLA4		6310	DNA recombination	0 out of 3 genes, 0%	155 of 6335 genes, 2.4%	none
16570	histone modification	1 out of 30 genes, 3.3%	99 of 6335 genes, 1.6%	DEP1		6325	chromatin organization	1 out of 24 genes, 4.2%	221 of 6335 genes, 3.5%	CDC73		8213	protein alkylation	1 out of 49 genes, 2.0%	43 of 6335 genes, 0.7%	CDC73		6260	DNA replication	0 out of 3 genes, 0%	141 of 6335 genes, 2.2%	none
6354	transcription elongation, DNA-dependent	1 out of 30 genes, 3.3%	75 of 6335 genes, 1.2%	RTT106		7124	pseudohyphal growth	1 out of 24 genes, 4.2%	68 of 6335 genes, 1.1%	BMH1		6091	generation of precursor metabolites and energy	1 out of 49 genes, 2.0%	161 of 6335 genes, 2.5%	BMH1		51169	nuclear transport	0 out of 3 genes, 0%	161 of 6335 genes, 2.5%	none
6470	protein dephosphorylation	1 out of 30 genes, 3.3%	39 of 6335 genes, 0.6%	RTS1		6470	protein dephosphorylation	1 out of 24 genes, 4.2%	39 of 6335 genes, 0.6%	RTS1		51052	regulation of DNA metabolic process	1 out of 49 genes, 2.0%	78 of 6335 genes, 1.2%	CDC73		70271	protein complex biogenesis	0 out of 3 genes, 0%	228 of 6335 genes, 3.6%	none
6520	cellular amino acid metabolic process	1 out of 30 genes, 3.3%	239 of 6335 genes, 3.8%	CBF1		51169	nuclear transport	1 out of 24 genes, 4.2%	161 of 6335 genes, 2.5%	NUP170		6414	translational elongation	1 out of 49 genes, 2.0%	332 of 6335 genes, 5.2%	CTK1		6979	response to oxidative stress	0 out of 3 genes, 0%	85 of 6335 genes, 1.3%	none
7114	cell budding	1 out of 30 genes, 3.3%	74 of 6335 genes, 1.2%	CLA4		23052	signaling	1 out of 24 genes, 4.2%	227 of 6335 genes, 3.6%	BMH1		43934	sporulation	1 out of 49 genes, 2.0%	126 of 6335 genes, 2%	BMH1		70925	organelle assembly	0 out of 3 genes, 0%	80 of 6335 genes, 1.3%	none
48308	organelle inheritance	1 out of 30 genes, 3.3%	52 of 6335 genes, 0.8%	CLA4		6417	regulation of translation	1 out of 24 genes, 4.2%	89 of 6335 genes, 1.4%	CTK1		15931	nucleobase-containing compound transport	1 out of 49 genes, 2.0%	114 of 6335 genes, 1.8%	APQ12		32196	transposition	0 out of 3 genes, 0%	108 of 6335 genes, 1.7%	none
71554	cell wall organization or biogenesis	0 out of 30 genes, 0%	209 of 6335 genes, 3.3%	none		48284	organelle fusion	1 out of 24 genes, 4.2%	66 of 6335 genes, 1.0%	CIK1		6869	lipid transport	1 out of 49 genes, 2.0%	49 of 6335 genes, 0.8%	CLA4		7114	cell budding	0 out of 3 genes, 0%	74 of 6335 genes, 1.2%	none
45333	cellular respiration	0 out of 30 genes, 0%	90 of 6335 genes, 1.4%	none		45333	cellular respiration	0 out of 24 genes, 0%	90 of 6335 genes, 1.4%	none		9311	oligosaccharide metabolic process	1 out of 49 genes, 2.0%	43 of 6335 genes, 0.7%	SNF6		18193	peptidyl-amino acid modification	0 out of 3 genes, 0%	85 of 6335 genes, 1.3%	none
8213	protein alkylation	0 out of 30 genes, 0%	43 of 6335 genes, 0.7%	none		7033	vacuole organization	0 out of 24 genes, 0%	69 of 6335 genes, 1.1%	none		55085	transmembrane transport	1 out of 49 genes, 2.0%	188 of 6335 genes, 3%	CLA4		48308	organelle inheritance	0 out of 3 genes, 0%	52 of 6335 genes, 0.8%	none
6091	generation of precursor metabolites and energy	0 out of 30 genes, 0%	161 of 6335 genes, 2.5%	none		6383	transcription from RNA polymerase III promoter	0 out of 24 genes, 0%	38 of 6335 genes, 0.6%	none		746	conjugation	1 out of 49 genes, 2.0%	106 of 6335 genes, 1.7%	CIK1		6873	cellular ion homeostasis	0 out of 3 genes, 0%	123 of 6335 genes, 1.9%	none
6383	transcription from RNA polymerase III promoter	0 out of 30 genes, 0%	38 of 6335 genes, 0.6%	none		9451	RNA modification	0 out of 24 genes, 0%	156 of 6335 genes, 2.5%	none		6605	protein targeting	1 out of 49 genes, 2.0%	267 of 6335 genes, 4.2%	NUP170		6887	exocytosis	0 out of 3 genes, 0%	47 of 6335 genes, 0.7%	none
6413	translational initiation	0 out of 30 genes, 0%	58 of 6335 genes, 0.9%	none		6413	translational initiation	0 out of 24 genes, 0%	58 of 6335 genes, 0.9%	none		16570	histone modification	1 out of 49 genes, 2.0%	99 of 6335 genes, 1.6%	CDC73		43144	snoRNA processing	0 out of 3 genes, 0%	39 of 6335 genes, 0.6%	none
8380	RNA splicing	0 out of 30 genes, 0%	139 of 6335 genes, 2.2%	none		8380	RNA splicing	0 out of 24 genes, 0%	139 of 6335 genes, 2.2%	none		51186	cofactor metabolic process	1 out of 49 genes, 2.0%	164 of 6335 genes, 2.6%	SIS2		6970	response to osmotic stress	0 out of 3 genes, 0%	77 of 6335 genes, 1.2%	none
6352	transcription initiation, DNA-dependent	0 out of 30 genes, 0%	66 of 6335 genes, 1.0%	none		6352	transcription initiation, DNA-dependent	0 out of 24 genes, 0%	66 of 6335 genes, 1.0%	none		7124	pseudohyphal growth	1 out of 49 genes, 2.0%	68 of 6335 genes, 1.1%	BMH1		42594	response to starvation	0 out of 3 genes, 0%	82 of 6335 genes, 1.3%	none
42255	ribosome assembly	0 out of 30 genes, 0%	57 of 6335 genes, 0.9%	none		42255	ribosome assembly	0 out of 24 genes, 0%	56 of 6335 genes, 0.9%	none		6470	protein dephosphorylation	1 out of 49 genes, 2.0%	39 of 6335 genes, 0.6%	RTS1		54	ribosomal subunit export from nucleus	0 out of 3 genes, 0%	41 of 6335 genes, 0.6%	none
6414	translational elongation	0 out of 30 genes, 0%	332 of 6335 genes, 5.2%	none		15931	nucleobase-containing compound transport	0 out of 24 genes, 0%	114 of 6335 genes, 1.8%	none		55086	nucleobase-containing small molecule metabolic process	1 out of 49 genes, 2.0%	182 of 6335 genes, 2.9%	SIS2		71554	cell wall organization or biogenesis	0 out of 3 genes, 0%	209 of 6335 genes, 3.3%	none
15931	nucleobase-containing compound transport	0 out of 30 genes, 0%	114 of 6335 genes, 1.8%	none		6353	transcription termination, DNA-dependent	0 out of 24 genes, 0%	33 of 6335 genes, 0.5%	none		1403	invasive growth in response to glucose limitation	1 out of 49 genes, 2.0%	54 of 6335 genes, 0.9%	URM1		910	cytokinesis	0 out of 3 genes, 0%	112 of 6335 genes, 1.8%	none
6353	transcription termination, DNA-dependent	0 out of 30 genes, 0%	33 of 6335 genes, 0.5%	none		6497	protein lipidation	0 out of 24 genes, 0%	44 of 6335 genes, 0.7%	none		6979	response to oxidative stress	1 out of 49 genes, 2.0%	85 of 6335 genes, 1.3%	URM1		6360	transcription from RNA polymerase I promoter	0 out of 3 genes, 0%	63 of 6335 genes, 1%	none
6497	protein lipidation	0 out of 30 genes, 0%	44 of 6335 genes, 0.7%	none		32543	mitochondrial translation	0 out of 24 genes, 0%	137 of 6335 genes, 2.2%	none		48308	organelle inheritance	1 out of 49 genes, 2.0%	52 of 6335 genes, 0.8%	CLA4		45333	cellular respiration	0 out of 3 genes, 0%	90 of 6335 genes, 1.4%	none
32543	mitochondrial translation	0 out of 30 genes, 0%	137 of 6335 genes, 2.2%	none		9311	oligosaccharide metabolic process	0 out of 24 genes, 0%	43 of 6335 genes, 0.7%	none		9408	response to heat	1 out of 49 genes, 2.0%	49 of 6335 genes, 0.8%	PHO23		7033	vacuole organization	0 out of 3 genes, 0%	69 of 6335 genes, 1.1%	none
9311	oligosaccharide metabolic process	0 out of 30 genes, 0%	43 of 6335 genes, 0.7%	none		6869	lipid transport	0 out of 24 genes, 0%	49 of 6335 genes, 0.8%	none		6970	response to osmotic stress	1 out of 49 genes, 2.0%	77 of 6335 genes, 1.2%	SIS2		8213	protein alkylation	0 out of 3 genes, 0%	43 of 6335 genes, 0.7%	none
42274	ribosomal small subunit biogenesis	0 out of 30 genes, 0%	124 of 6335 genes, 2%	none		42274	ribosomal small subunit biogenesis	0 out of 24 genes, 0%	124 of 6335 genes, 2%	none		6417	regulation of translation	1 out of 49 genes, 2.0%	89 of 6335 genes, 1.4%	CTK1		6457	protein folding	0 out of 3 genes, 0%	88 of 6335 genes, 1.4%	none
16050	vesicle organization	0 out of 30 genes, 0%	77 of 6335 genes, 1.2%	none		55085	transmembrane transport	0 out of 24 genes, 0%	188 of 6335 genes, 3%	none		42594	response to starvation	1 out of 49 genes, 2.0%	82 of 6335 genes, 1.3%	ARF1		6383	transcription from RNA polymerase III promoter	0 out of 3 genes, 0%	38 of 6335 genes, 0.6%	none
746	conjugation	0 out of 30 genes, 0%	106 of 6335 genes, 1.7%	none		16050	vesicle organization	0 out of 24 genes, 0%	77 of 6335 genes, 1.2%	none		48284	organelle fusion	1 out of 49 genes, 2.0%	66 of 6335 genes, 1.0%	CIK1		51052	regulation of DNA metabolic process	0 out of 3 genes, 0%	78 of 6335 genes, 1.2%	none
31399	regulation of protein modification process	0 out of 30 genes, 0%	75 of 6335 genes, 1.2%	none		8033	tRNA processing	0 out of 24 genes, 0%	102 of 6335 genes, 1.6%	none		45333	cellular respiration	0 out of 49 genes, 0%	90 of 6335 genes, 1.4%	none		6414	translational elongation	0 out of 3 genes, 0%	332 of 6335 genes, 5.2%	none
51186	cofactor metabolic process	0 out of 30 genes, 0%	164 of 6335 genes, 2.6%	none		51186	cofactor metabolic process	0 out of 24 genes, 0%	164 of 6335 genes, 2.6%	none		6383	transcription from RNA polymerase III promoter	0 out of 49 genes, 0%	38 of 6335 genes, 0.6%	none		43934	sporulation	0 out of 3 genes, 0%	126 of 6335 genes, 2%	none
6811	ion transport	0 out of 30 genes, 0%	132 of 6335 genes, 2.1%	none		6811	ion transport	0 out of 24 genes, 0%	132 of 6335 genes, 2.1%	none		6413	translational initiation	0 out of 49 genes, 0%	58 of 6335 genes, 0.9%	none		42255	ribosome assembly	0 out of 3 genes, 0%	57 of 6335 genes, 0.9%	none
8643	carbohydrate transport	0 out of 30 genes, 0%	38 of 6335 genes, 0.6%	none		8643	carbohydrate transport	0 out of 24 genes, 0%	38 of 6335 genes, 0.6%	none		8380	RNA splicing	0 out of 49 genes, 0%	139 of 6335 genes, 2.2%	none		7005	mitochondrion organization	0 out of 3 genes, 0%	338 of 6335 genes, 5.3%	none
7124	pseudohyphal growth	0 out of 30 genes, 0%	68 of 6335 genes, 1.1%	none		6486	protein glycosylation	0 out of 24 genes, 0%	69 of 6335 genes, 1.1%	none		6352	transcription initiation, DNA-dependent	0 out of 49 genes, 0%	66 of 6335 genes, 1.0%	none		15931	nucleobase-containing compound transport	0 out of 3 genes, 0%	114 of 6335 genes, 1.8%	none
6486	protein glycosylation	0 out of 30 genes, 0%	69 of 6335 genes, 1.1%	none		51049	regulation of transport	0 out of 24 genes, 0%	61 of 6335 genes, 1%	none		42255	ribosome assembly	0 out of 49 genes, 0%	56 of 6335 genes, 0.9%	none		32543	mitochondrial translation	0 out of 3 genes, 0%	137 of 6335 genes, 2.2%	none
51049	regulation of transport	0 out of 30 genes, 0%	61 of 6335 genes, 1%	none		6520	cellular amino acid metabolic process	0 out of 24 genes, 0%	239 of 6335 genes, 3.8%	none		7005	mitochondrion organization	0 out of 49 genes, 0%	338 of 6335 genes, 5.3%	none		9311	oligosaccharide metabolic process	0 out of 3 genes, 0%	43 of 6335 genes, 0.7%	none
51604	protein maturation	0 out of 30 genes, 0%	45 of 6335 genes, 0.7%	none		6629	lipid metabolic process	0 out of 24 genes, 0%	262 of 6335 genes, 4.1%	none		6353	transcription termination, DNA-dependent	0 out of 49 genes, 0%	33 of 6335 genes, 0.5%	none		16050	vesicle organization	0 out of 3 genes, 0%	77 of 6335 genes, 1.2%	none
902	cell morphogenesis	0 out of 30 genes, 0%	28 of 6335 genes, 0.4%	none		51604	protein maturation	0 out of 24 genes, 0%	45 of 6335 genes, 0.7%	none		6497	protein lipidation	0 out of 49 genes, 0%	44 of 6335 genes, 0.7%	none		51603	proteolysis involved in cellular protein catabolic process	0 out of 3 genes, 0%	189 of 6335 genes, 3%	none
16197	endosome transport	0 out of 30 genes, 0%	78 of 6335 genes, 1.2%	none		902	cell morphogenesis	0 out of 24 genes, 0%	28 of 6335 genes, 0.4%	none		32543	mitochondrial translation	0 out of 49 genes, 0%	137 of 6335 genes, 2.2%	none		6811	ion transport	0 out of 3 genes, 0%	132 of 6335 genes, 2.1%	none
6364	rRNA processing	0 out of 30 genes, 0%	294 of 6335 genes, 4.6%	none		16197	endosome transport	0 out of 24 genes, 0%	78 of 6335 genes, 1.2%	none		42274	ribosomal small subunit biogenesis	0 out of 49 genes, 0%	124 of 6335 genes, 2%	none		51186	cofactor metabolic process	0 out of 3 genes, 0%	164 of 6335 genes, 2.6%	none
43543	protein acylation	0 out of 30 genes, 0%	64 of 6335 genes, 1.0%	none		6364	rRNA processing	0 out of 24 genes, 0%	294 of 6335 genes, 4.6%	none		16050	vesicle organization	0 out of 49 genes, 0%	77 of 6335 genes, 1.2%	none		6354	transcription elongation, DNA-dependent	0 out of 3 genes, 0%	75 of 6335 genes, 1.2%	none
10324	membrane invagination	0 out of 30 genes, 0%	43 of 6335 genes, 0.7%	none		43543	protein acylation	0 out of 24 genes, 0%	64 of 6335 genes, 1.0%	none		6811	ion transport	0 out of 49 genes, 0%	132 of 6335 genes, 2.1%	none		8643	carbohydrate transport	0 out of 3 genes, 0%	38 of 6335 genes, 0.6%	none
2181	cytoplasmic translation	0 out of 30 genes, 0%	173 of 6335 genes, 2.7%	none		10324	membrane invagination	0 out of 24 genes, 0%	43 of 6335 genes, 0.7%	none		6486	protein glycosylation	0 out of 49 genes, 0%	69 of 6335 genes, 1.1%	none		7124	pseudohyphal growth	0 out of 3 genes, 0%	68 of 6335 genes, 1.1%	none
48193	Golgi vesicle transport	0 out of 30 genes, 0%	183 of 6335 genes, 2.9%	none		2181	cytoplasmic translation	0 out of 24 genes, 0%	173 of 6335 genes, 2.7%	none		8643	carbohydrate transport	0 out of 49 genes, 0%	38 of 6335 genes, 0.6%	none		51049	regulation of transport	0 out of 3 genes, 0%	61 of 6335 genes, 1%	none
55086	nucleobase-containing small molecule metabolic process	0 out of 30 genes, 0%	182 of 6335 genes, 2.9%	none		48193	Golgi vesicle transport	0 out of 24 genes, 0%	183 of 6335 genes, 2.9%	none		51049	regulation of transport	0 out of 49 genes, 0%	61 of 6335 genes, 1%	none		51604	protein maturation	0 out of 3 genes, 0%	45 of 6335 genes, 0.7%	none
1403	invasive growth in response to glucose limitation	0 out of 30 genes, 0%	54 of 6335 genes, 0.9%	none		55086	nucleobase-containing small molecule metabolic process	0 out of 24 genes, 0%	182 of 6335 genes, 2.9%	none		6520	cellular amino acid metabolic process	0 out of 49 genes, 0%	239 of 6335 genes, 3.8%	none		6364	rRNA processing	0 out of 3 genes, 0%	294 of 6335 genes, 4.6%	none
70925	organelle assembly	0 out of 30 genes, 0%	80 of 6335 genes, 1.3%	none		1403	invasive growth in response to glucose limitation	0 out of 24 genes, 0%	54 of 6335 genes, 0.9%	none		902	cell morphogenesis	0 out of 49 genes, 0%	28 of 6335 genes, 0.4%	none		43543	protein acylation	0 out of 3 genes, 0%	64 of 6335 genes, 1.0%	none
6979	response to oxidative stress	0 out of 30 genes, 0%	85 of 6335 genes, 1.3%	none		70925	organelle assembly	0 out of 24 genes, 0%	79 of 6335 genes, 1.2%	none		16197	endosome transport	0 out of 49 genes, 0%	78 of 6335 genes, 1.2%	none		2181	cytoplasmic translation	0 out of 3 genes, 0%	173 of 6335 genes, 2.7%	none
6766	vitamin metabolic process	0 out of 30 genes, 0%	47 of 6335 genes, 0.7%	none		6979	response to oxidative stress	0 out of 24 genes, 0%	85 of 6335 genes, 1.3%	none		51604	protein maturation	0 out of 49 genes, 0%	45 of 6335 genes, 0.7%	none		48193	Golgi vesicle transport	0 out of 3 genes, 0%	183 of 6335 genes, 2.9%	none
6897	endocytosis	0 out of 30 genes, 0%	98 of 6335 genes, 1.5%	none		6766	vitamin metabolic process	0 out of 24 genes, 0%	47 of 6335 genes, 0.7%	none		43543	protein acylation	0 out of 49 genes, 0%	64 of 6335 genes, 1.0%	none		55086	nucleobase-containing small molecule metabolic process	0 out of 3 genes, 0%	182 of 6335 genes, 2.9%	none
18193	peptidyl-amino acid modification	0 out of 30 genes, 0%	85 of 6335 genes, 1.3%	none		7114	cell budding	0 out of 24 genes, 0%	74 of 6335 genes, 1.2%	none		6364	rRNA processing	0 out of 49 genes, 0%	294 of 6335 genes, 4.6%	none		1403	invasive growth in response to glucose limitation	0 out of 3 genes, 0%	54 of 6335 genes, 0.9%	none
7031	peroxisome organization	0 out of 30 genes, 0%	66 of 6335 genes, 1.0%	none		9408	response to heat	0 out of 24 genes, 0%	49 of 6335 genes, 0.8%	none		10324	membrane invagination	0 out of 49 genes, 0%	43 of 6335 genes, 0.7%	none		6766	vitamin metabolic process	0 out of 3 genes, 0%	47 of 6335 genes, 0.7%	none
6887	exocytosis	0 out of 30 genes, 0%	47 of 6335 genes, 0.7%	none		6897	endocytosis	0 out of 24 genes, 0%	98 of 6335 genes, 1.5%	none		2181	cytoplasmic translation	0 out of 49 genes, 0%	173 of 6335 genes, 2.7%	none		9408	response to heat	0 out of 3 genes, 0%	49 of 6335 genes, 0.8%	none
6873	cellular ion homeostasis	0 out of 30 genes, 0%	123 of 6335 genes, 1.9%	none		48308	organelle inheritance	0 out of 24 genes, 0%	52 of 6335 genes, 0.8%	none		70925	organelle assembly	0 out of 49 genes, 0%	79 of 6335 genes, 1.2%	none		6897	endocytosis	0 out of 3 genes, 0%	98 of 6335 genes, 1.5%	none
70647	protein modification by small protein conjugation or removal	0 out of 30 genes, 0%	149 of 6335 genes, 2.4%	none		7031	peroxisome organization	0 out of 24 genes, 0%	66 of 6335 genes, 1.0%	none		6766	vitamin metabolic process	0 out of 49 genes, 0%	47 of 6335 genes, 0.7%	none		48285	organelle fission	0 out of 3 genes, 0%	129 of 6335 genes, 2.0%	none
42273	ribosomal large subunit biogenesis	0 out of 30 genes, 0%	81 of 6335 genes, 1.3%	none		6887	exocytosis	0 out of 24 genes, 0%	47 of 6335 genes, 0.7%	none		6897	endocytosis	0 out of 49 genes, 0%	98 of 6335 genes, 1.5%	none		23052	signaling	0 out of 3 genes, 0%	227 of 6335 genes, 3.6%	none
6865	amino acid transport	0 out of 30 genes, 0%	44 of 6335 genes, 0.7%	none		6873	cellular ion homeostasis	0 out of 24 genes, 0%	123 of 6335 genes, 1.9%	none		6873	cellular ion homeostasis	0 out of 49 genes, 0%	123 of 6335 genes, 1.9%	none		7031	peroxisome organization	0 out of 3 genes, 0%	66 of 6335 genes, 1.0%	none
32200	telomere organization	0 out of 30 genes, 0%	67 of 6335 genes, 1.1%	none		42273	ribosomal large subunit biogenesis	0 out of 24 genes, 0%	81 of 6335 genes, 1.3%	none		6887	exocytosis	0 out of 49 genes, 0%	47 of 6335 genes, 0.7%	none		70647	protein modification by small protein conjugation or removal	0 out of 3 genes, 0%	149 of 6335 genes, 2.4%	none
6970	response to osmotic stress	0 out of 30 genes, 0%	77 of 6335 genes, 1.2%	none		6865	amino acid transport	0 out of 24 genes, 0%	44 of 6335 genes, 0.7%	none		7031	peroxisome organization	0 out of 49 genes, 0%	66 of 6335 genes, 1.0%	none		42273	ribosomal large subunit biogenesis	0 out of 3 genes, 0%	81 of 6335 genes, 1.3%	none
43144	snoRNA processing	0 out of 30 genes, 0%	39 of 6335 genes, 0.6%	none		32200	telomere organization	0 out of 24 genes, 0%	67 of 6335 genes, 1.1%	none		42273	ribosomal large subunit biogenesis	0 out of 49 genes, 0%	81 of 6335 genes, 1.3%	none		6865	amino acid transport	0 out of 3 genes, 0%	44 of 6335 genes, 0.7%	none
6418	tRNA aminoacylation for protein translation	0 out of 30 genes, 0%	37 of 6335 genes, 0.6%	none		6970	response to osmotic stress	0 out of 24 genes, 0%	77 of 6335 genes, 1.2%	none		6865	amino acid transport	0 out of 49 genes, 0%	44 of 6335 genes, 0.7%	none		32200	telomere organization	0 out of 3 genes, 0%	67 of 6335 genes, 1.1%	none
6417	regulation of translation	0 out of 30 genes, 0%	89 of 6335 genes, 1.4%	none		43144	snoRNA processing	0 out of 24 genes, 0%	39 of 6335 genes, 0.6%	none		32200	telomere organization	0 out of 49 genes, 0%	67 of 6335 genes, 1.1%	none		6418	tRNA aminoacylation for protein translation	0 out of 3 genes, 0%	37 of 6335 genes, 0.6%	none
42594	response to starvation	0 out of 30 genes, 0%	82 of 6335 genes, 1.3%	none		6418	tRNA aminoacylation for protein translation	0 out of 24 genes, 0%	37 of 6335 genes, 0.6%	none		43144	snoRNA processing	0 out of 49 genes, 0%	39 of 6335 genes, 0.6%	none		6417	regulation of translation	0 out of 3 genes, 0%	89 of 6335 genes, 1.4%	none
48284	organelle fusion	0 out of 30 genes, 0%	66 of 6335 genes, 1.0%	none		42594	response to starvation	0 out of 24 genes, 0%	82 of 6335 genes, 1.3%	none		6418	tRNA aminoacylation for protein translation	0 out of 49 genes, 0%	37 of 6335 genes, 0.6%	none		48284	organelle fusion	0 out of 3 genes, 0%	66 of 6335 genes, 1.0%	none
61025	membrane fusion	0 out of 30 genes, 0%	80 of 6335 genes, 1.3%	none		61025	membrane fusion	0 out of 24 genes, 0%	80 of 6335 genes, 1.3%	none		61025	membrane fusion	0 out of 49 genes, 0%	80 of 6335 genes, 1.3%	none		61025	membrane fusion	0 out of 3 genes, 0%	80 of 6335 genes, 1.3%	none
54	ribosomal subunit export from nucleus	0 out of 30 genes, 0%	41 of 6335 genes, 0.6%	none		54	ribosomal subunit export from nucleus	0 out of 24 genes, 0%	41 of 6335 genes, 0.6%	none		54	ribosomal subunit export from nucleus	0 out of 49 genes, 0%	41 of 6335 genes, 0.6%	none		8150	biological process unknown	0 out of 3 genes, 0%	1205 of 6335 genes, 19.0%	none
						other	other	1 out of 24 genes, 4.2%		AVT5

## Sheet: Y502H
Process
GOID	GO_term	Cluster frequency	Background frequency	P-value	FDR	Expected FP	Gene(s) annotated to the term
48519	negative regulation of biological process	18 out of 30 genes, 60.0%	440 out of 7168 background genes, 6.1%	1.39e-12	0	0	DEP1/YAL013W:NUP170/YBL079W:RTT103/YDR289C:RTG2/YGL252C:BUB1/YGR188C:NEM1/YHR004C:MAD3/YJL013C:MAD2/YJL030W:RTT101/YJL047C:BFA1/YJR053W:CBF1/YJR060W:SAP30/YMR263W:PHO23/YNL097C:RTT106/YNL206C:CLA4/YNL298W:RTS1/YOR014W:BUB3/YOR026W:CTI6/YPL181W
48523	negative regulation of cellular process	17 out of 30 genes, 56.7%	432 out of 7168 background genes, 6.0%	2.27e-11	0	0	DEP1/YAL013W:NUP170/YBL079W:RTT103/YDR289C:RTG2/YGL252C:BUB1/YGR188C:NEM1/YHR004C:MAD3/YJL013C:MAD2/YJL030W:RTT101/YJL047C:BFA1/YJR053W:CBF1/YJR060W:SAP30/YMR263W:PHO23/YNL097C:RTT106/YNL206C:RTS1/YOR014W:BUB3/YOR026W:CTI6/YPL181W
71174	mitotic cell cycle spindle checkpoint	7 out of 30 genes, 23.3%	33 out of 7168 background genes, 0.5%	1.22e-08	0	0	NUP170/YBL079W:BUB1/YGR188C:MAD3/YJL013C:MAD2/YJL030W:BFA1/YJR053W:RTS1/YOR014W:BUB3/YOR026W
31577	spindle checkpoint	7 out of 30 genes, 23.3%	36 out of 7168 background genes, 0.5%	2.37e-08	0	0	NUP170/YBL079W:BUB1/YGR188C:MAD3/YJL013C:MAD2/YJL030W:BFA1/YJR053W:RTS1/YOR014W:BUB3/YOR026W
7346	regulation of mitotic cell cycle	9 out of 30 genes, 30.0%	98 out of 7168 background genes, 1.4%	3.78e-08	0	0	NUP170/YBL079W:BUB1/YGR188C:MAD3/YJL013C:MAD2/YJL030W:RTT101/YJL047C:BFA1/YJR053W:CLA4/YNL298W:RTS1/YOR014W:BUB3/YOR026W
7093	mitotic cell cycle checkpoint	7 out of 30 genes, 23.3%	47 out of 7168 background genes, 0.7%	1.73e-07	0	0	NUP170/YBL079W:BUB1/YGR188C:MAD3/YJL013C:MAD2/YJL030W:BFA1/YJR053W:RTS1/YOR014W:BUB3/YOR026W
50794	regulation of cellular process	19 out of 30 genes, 63.3%	1110 out of 7168 background genes, 15.5%	1.01e-06	0	0	DEP1/YAL013W:NUP170/YBL079W:RTT103/YDR289C:RTG2/YGL252C:BUB1/YGR188C:NEM1/YHR004C:MAD3/YJL013C:MAD2/YJL030W:RTT101/YJL047C:BFA1/YJR053W:CBF1/YJR060W:SAP30/YMR263W:PHO23/YNL097C:RTT106/YNL206C:CLA4/YNL298W:RTS1/YOR014W:BUB3/YOR026W:ELP3/YPL086C:CTI6/YPL181W
10564	regulation of cell cycle process	9 out of 30 genes, 30.0%	148 out of 7168 background genes, 2.1%	1.54e-06	0	0	NUP170/YBL079W:BUB1/YGR188C:MAD3/YJL013C:MAD2/YJL030W:RTT101/YJL047C:BFA1/YJR053W:CLA4/YNL298W:RTS1/YOR014W:BUB3/YOR026W
87	M phase of mitotic cell cycle	9 out of 30 genes, 30.0%	148 out of 7168 background genes, 2.1%	1.54e-06	0	0	NUP170/YBL079W:BUB1/YGR188C:CTF8/YHR191C:MAD3/YJL013C:MAD2/YJL030W:RTT101/YJL047C:BFA1/YJR053W:CLA4/YNL298W:BUB3/YOR026W
51783	regulation of nuclear division	6 out of 30 genes, 20.0%	36 out of 7168 background genes, 0.5%	1.64e-06	0	0	NUP170/YBL079W:BUB1/YGR188C:MAD3/YJL013C:MAD2/YJL030W:RTT101/YJL047C:BUB3/YOR026W
7088	regulation of mitosis	6 out of 30 genes, 20.0%	36 out of 7168 background genes, 0.5%	1.64e-06	0	0	NUP170/YBL079W:BUB1/YGR188C:MAD3/YJL013C:MAD2/YJL030W:RTT101/YJL047C:BUB3/YOR026W
50789	regulation of biological process	19 out of 30 genes, 63.3%	1153 out of 7168 background genes, 16.1%	1.95e-06	0	0	DEP1/YAL013W:NUP170/YBL079W:RTT103/YDR289C:RTG2/YGL252C:BUB1/YGR188C:NEM1/YHR004C:MAD3/YJL013C:MAD2/YJL030W:RTT101/YJL047C:BFA1/YJR053W:CBF1/YJR060W:SAP30/YMR263W:PHO23/YNL097C:RTT106/YNL206C:CLA4/YNL298W:RTS1/YOR014W:BUB3/YOR026W:ELP3/YPL086C:CTI6/YPL181W
279	M phase	11 out of 30 genes, 36.7%	297 out of 7168 background genes, 4.1%	4.05e-06	0	0	NUP170/YBL079W:BUB1/YGR188C:CTF8/YHR191C:MAD3/YJL013C:MAD2/YJL030W:RTT101/YJL047C:REC107/YJR021C:BFA1/YJR053W:CLA4/YNL298W:RTS1/YOR014W:BUB3/YOR026W
61188	negative regulation of chromatin silencing at rDNA	4 out of 30 genes, 13.3%	8 out of 7168 background genes, 0.1%	5.03e-06	0	0	DEP1/YAL013W:SAP30/YMR263W:PHO23/YNL097C:CTI6/YPL181W
61187	regulation of chromatin silencing at rDNA	4 out of 30 genes, 13.3%	9 out of 7168 background genes, 0.1%	9.04e-06	0	0	DEP1/YAL013W:SAP30/YMR263W:PHO23/YNL097C:CTI6/YPL181W
71156	regulation of cell cycle arrest	7 out of 30 genes, 23.3%	83 out of 7168 background genes, 1.2%	1.03e-05	0	0	NUP170/YBL079W:BUB1/YGR188C:MAD3/YJL013C:MAD2/YJL030W:BFA1/YJR053W:RTS1/YOR014W:BUB3/YOR026W
75	cell cycle checkpoint	7 out of 30 genes, 23.3%	83 out of 7168 background genes, 1.2%	1.03e-05	0	0	NUP170/YBL079W:BUB1/YGR188C:MAD3/YJL013C:MAD2/YJL030W:BFA1/YJR053W:RTS1/YOR014W:BUB3/YOR026W
51726	regulation of cell cycle	9 out of 30 genes, 30.0%	189 out of 7168 background genes, 2.6%	1.31e-05	0	0	NUP170/YBL079W:BUB1/YGR188C:MAD3/YJL013C:MAD2/YJL030W:RTT101/YJL047C:BFA1/YJR053W:CLA4/YNL298W:RTS1/YOR014W:BUB3/YOR026W
7050	cell cycle arrest	7 out of 30 genes, 23.3%	87 out of 7168 background genes, 1.2%	1.44e-05	0	0	NUP170/YBL079W:BUB1/YGR188C:MAD3/YJL013C:MAD2/YJL030W:BFA1/YJR053W:RTS1/YOR014W:BUB3/YOR026W
45786	negative regulation of cell cycle	7 out of 30 genes, 23.3%	88 out of 7168 background genes, 1.2%	1.56e-05	0	0	NUP170/YBL079W:BUB1/YGR188C:MAD3/YJL013C:MAD2/YJL030W:BFA1/YJR053W:RTS1/YOR014W:BUB3/YOR026W
45839	negative regulation of mitosis	5 out of 30 genes, 16.7%	26 out of 7168 background genes, 0.4%	1.63e-05	0	0	NUP170/YBL079W:BUB1/YGR188C:MAD3/YJL013C:MAD2/YJL030W:BUB3/YOR026W
45841	negative regulation of mitotic metaphase/anaphase transition	5 out of 30 genes, 16.7%	26 out of 7168 background genes, 0.4%	1.63e-05	0	0	NUP170/YBL079W:BUB1/YGR188C:MAD3/YJL013C:MAD2/YJL030W:BUB3/YOR026W
51784	negative regulation of nuclear division	5 out of 30 genes, 16.7%	26 out of 7168 background genes, 0.4%	1.63e-05	0	0	NUP170/YBL079W:BUB1/YGR188C:MAD3/YJL013C:MAD2/YJL030W:BUB3/YOR026W
7094	mitotic cell cycle spindle assembly checkpoint	5 out of 30 genes, 16.7%	26 out of 7168 background genes, 0.4%	1.63e-05	0	0	NUP170/YBL079W:BUB1/YGR188C:MAD3/YJL013C:MAD2/YJL030W:BUB3/YOR026W
71173	spindle assembly checkpoint	5 out of 30 genes, 16.7%	26 out of 7168 background genes, 0.4%	1.63e-05	0	0	NUP170/YBL079W:BUB1/YGR188C:MAD3/YJL013C:MAD2/YJL030W:BUB3/YOR026W
10639	negative regulation of organelle organization	6 out of 30 genes, 20.0%	55 out of 7168 background genes, 0.8%	2.32e-05	0	0	NUP170/YBL079W:RTG2/YGL252C:BUB1/YGR188C:MAD3/YJL013C:MAD2/YJL030W:BUB3/YOR026W
61186	negative regulation of chromatin silencing at silent mating-type cassette	4 out of 30 genes, 13.3%	11 out of 7168 background genes, 0.2%	2.35e-05	0	0	DEP1/YAL013W:SAP30/YMR263W:PHO23/YNL097C:CTI6/YPL181W
65007	biological regulation	19 out of 30 genes, 63.3%	1350 out of 7168 background genes, 18.8%	2.84e-05	0	0	DEP1/YAL013W:NUP170/YBL079W:RTT103/YDR289C:RTG2/YGL252C:BUB1/YGR188C:NEM1/YHR004C:MAD3/YJL013C:MAD2/YJL030W:RTT101/YJL047C:BFA1/YJR053W:CBF1/YJR060W:SAP30/YMR263W:PHO23/YNL097C:RTT106/YNL206C:CLA4/YNL298W:RTS1/YOR014W:BUB3/YOR026W:ELP3/YPL086C:CTI6/YPL181W
51129	negative regulation of cellular component organization	6 out of 30 genes, 20.0%	60 out of 7168 background genes, 0.8%	3.95e-05	0	0	NUP170/YBL079W:RTG2/YGL252C:BUB1/YGR188C:MAD3/YJL013C:MAD2/YJL030W:BUB3/YOR026W
30071	regulation of mitotic metaphase/anaphase transition	5 out of 30 genes, 16.7%	31 out of 7168 background genes, 0.4%	4.16e-05	0	0	NUP170/YBL079W:BUB1/YGR188C:MAD3/YJL013C:MAD2/YJL030W:BUB3/YOR026W
90054	regulation of chromatin silencing at silent mating-type cassette	4 out of 30 genes, 13.3%	13 out of 7168 background genes, 0.2%	5.07e-05	0	0	DEP1/YAL013W:SAP30/YMR263W:PHO23/YNL097C:CTI6/YPL181W
278	mitotic cell cycle	10 out of 30 genes, 33.3%	296 out of 7168 background genes, 4.1%	5.21e-05	0	0	NUP170/YBL079W:BUB1/YGR188C:CTF8/YHR191C:MAD3/YJL013C:MAD2/YJL030W:RTT101/YJL047C:BFA1/YJR053W:CLA4/YNL298W:RTS1/YOR014W:BUB3/YOR026W
7091	mitotic metaphase/anaphase transition	5 out of 30 genes, 16.7%	33 out of 7168 background genes, 0.5%	5.78e-05	0	0	NUP170/YBL079W:BUB1/YGR188C:MAD3/YJL013C:MAD2/YJL030W:BUB3/YOR026W
22403	cell cycle phase	11 out of 30 genes, 36.7%	385 out of 7168 background genes, 5.4%	5.88e-05	0	0	NUP170/YBL079W:BUB1/YGR188C:CTF8/YHR191C:MAD3/YJL013C:MAD2/YJL030W:RTT101/YJL047C:REC107/YJR021C:BFA1/YJR053W:CLA4/YNL298W:RTS1/YOR014W:BUB3/YOR026W
31939	negative regulation of chromatin silencing at telomere	4 out of 30 genes, 13.3%	15 out of 7168 background genes, 0.2%	9.62e-05	0	0	DEP1/YAL013W:SAP30/YMR263W:PHO23/YNL097C:CTI6/YPL181W
7067	mitosis	7 out of 30 genes, 23.3%	118 out of 7168 background genes, 1.6%	0.00012	0	0	NUP170/YBL079W:BUB1/YGR188C:CTF8/YHR191C:MAD3/YJL013C:MAD2/YJL030W:RTT101/YJL047C:BUB3/YOR026W
280	nuclear division	7 out of 30 genes, 23.3%	120 out of 7168 background genes, 1.7%	0.00013	0	0	NUP170/YBL079W:BUB1/YGR188C:CTF8/YHR191C:MAD3/YJL013C:MAD2/YJL030W:RTT101/YJL047C:BUB3/YOR026W
48285	organelle fission	7 out of 30 genes, 23.3%	129 out of 7168 background genes, 1.8%	0.00022	0	0	NUP170/YBL079W:BUB1/YGR188C:CTF8/YHR191C:MAD3/YJL013C:MAD2/YJL030W:RTT101/YJL047C:BUB3/YOR026W
6996	organelle organization	17 out of 30 genes, 56.7%	1212 out of 7168 background genes, 16.9%	0.00026	0	0	DEP1/YAL013W:NUP170/YBL079W:RPO41/YFL036W:RTG2/YGL252C:BUB1/YGR188C:NEM1/YHR004C:CTF8/YHR191C:MAD3/YJL013C:MAD2/YJL030W:RTT101/YJL047C:CBF1/YJR060W:MDM35/YKL053C-A:PHO23/YNL097C:RTT106/YNL206C:CLA4/YNL298W:RTS1/YOR014W:BUB3/YOR026W
70683	mitotic cell cycle G2/M transition decatenation checkpoint	3 out of 30 genes, 10.0%	6 out of 7168 background genes, 0.1%	0.00038	0	0	MAD3/YJL013C:MAD2/YJL030W:BUB3/YOR026W
33043	regulation of organelle organization	7 out of 30 genes, 23.3%	150 out of 7168 background genes, 2.1%	0.00061	0	0	NUP170/YBL079W:RTG2/YGL252C:BUB1/YGR188C:MAD3/YJL013C:MAD2/YJL030W:RTT101/YJL047C:BUB3/YOR026W
71780	mitotic cell cycle G2/M transition checkpoint	3 out of 30 genes, 10.0%	7 out of 7168 background genes, 0.1%	0.00067	0	0	MAD3/YJL013C:MAD2/YJL030W:BUB3/YOR026W
31576	G2/M transition checkpoint	3 out of 30 genes, 10.0%	8 out of 7168 background genes, 0.1%	0.00107	0	0	MAD3/YJL013C:MAD2/YJL030W:BUB3/YOR026W
22402	cell cycle process	11 out of 30 genes, 36.7%	515 out of 7168 background genes, 7.2%	0.00107	0	0	NUP170/YBL079W:BUB1/YGR188C:CTF8/YHR191C:MAD3/YJL013C:MAD2/YJL030W:RTT101/YJL047C:REC107/YJR021C:BFA1/YJR053W:CLA4/YNL298W:RTS1/YOR014W:BUB3/YOR026W
10948	negative regulation of cell cycle process	5 out of 30 genes, 16.7%	59 out of 7168 background genes, 0.8%	0.00113	0	0	NUP170/YBL079W:BUB1/YGR188C:MAD3/YJL013C:MAD2/YJL030W:BUB3/YOR026W
31936	negative regulation of chromatin silencing	4 out of 30 genes, 13.3%	27 out of 7168 background genes, 0.4%	0.0012	0	0	DEP1/YAL013W:SAP30/YMR263W:PHO23/YNL097C:CTI6/YPL181W
31938	regulation of chromatin silencing at telomere	4 out of 30 genes, 13.3%	27 out of 7168 background genes, 0.4%	0.0012	0	0	DEP1/YAL013W:SAP30/YMR263W:PHO23/YNL097C:CTI6/YPL181W
45815	positive regulation of gene expression, epigenetic	4 out of 30 genes, 13.3%	27 out of 7168 background genes, 0.4%	0.0012	0	0	DEP1/YAL013W:SAP30/YMR263W:PHO23/YNL097C:CTI6/YPL181W
60969	negative regulation of gene silencing	4 out of 30 genes, 13.3%	27 out of 7168 background genes, 0.4%	0.0012	0	0	DEP1/YAL013W:SAP30/YMR263W:PHO23/YNL097C:CTI6/YPL181W
51055	negative regulation of lipid biosynthetic process	3 out of 30 genes, 10.0%	9 out of 7168 background genes, 0.1%	0.0016	0	0	DEP1/YAL013W:NEM1/YHR004C:CBF1/YJR060W
7049	cell cycle	11 out of 30 genes, 36.7%	541 out of 7168 background genes, 7.5%	0.00174	0	0	NUP170/YBL079W:BUB1/YGR188C:CTF8/YHR191C:MAD3/YJL013C:MAD2/YJL030W:RTT101/YJL047C:REC107/YJR021C:BFA1/YJR053W:CLA4/YNL298W:RTS1/YOR014W:BUB3/YOR026W
45833	negative regulation of lipid metabolic process	3 out of 30 genes, 10.0%	10 out of 7168 background genes, 0.1%	0.00227	0	0	DEP1/YAL013W:NEM1/YHR004C:CBF1/YJR060W
183	chromatin silencing at rDNA	4 out of 30 genes, 13.3%	32 out of 7168 background genes, 0.4%	0.00241	0	0	DEP1/YAL013W:SAP30/YMR263W:PHO23/YNL097C:CTI6/YPL181W
34975	protein folding in endoplasmic reticulum	3 out of 30 genes, 10.0%	11 out of 7168 background genes, 0.2%	0.00312	0	0	YER140W:SCJ1/YMR214W:SLP1/YOR154W
71842	cellular component organization at cellular level	17 out of 30 genes, 56.7%	1459 out of 7168 background genes, 20.4%	0.00372	0	0	DEP1/YAL013W:NUP170/YBL079W:RPO41/YFL036W:RTG2/YGL252C:BUB1/YGR188C:NEM1/YHR004C:CTF8/YHR191C:MAD3/YJL013C:MAD2/YJL030W:RTT101/YJL047C:CBF1/YJR060W:MDM35/YKL053C-A:PHO23/YNL097C:RTT106/YNL206C:CLA4/YNL298W:RTS1/YOR014W:BUB3/YOR026W
61408	positive regulation of transcription from RNA polymerase II promoter in response to heat stress	3 out of 30 genes, 10.0%	12 out of 7168 background genes, 0.2%	0.00414	0	0	DEP1/YAL013W:SAP30/YMR263W:PHO23/YNL097C
7059	chromosome segregation	6 out of 30 genes, 20.0%	132 out of 7168 background genes, 1.8%	0.0042	0	0	NUP170/YBL079W:BUB1/YGR188C:CTF8/YHR191C:MAD3/YJL013C:CBF1/YJR060W:RTS1/YOR014W
1900090	positive regulation of inositol biosynthetic process	2 out of 30 genes, 6.7%	2 out of 7168 background genes, 0.0%	0.00495	0	0	DEP1/YAL013W:CBF1/YJR060W
1900375	positive regulation of inositol biosynthetic process by positive regulation of transcription from RNA polymerase II promoter	2 out of 30 genes, 6.7%	2 out of 7168 background genes, 0.0%	0.00495	0	0	DEP1/YAL013W:CBF1/YJR060W
31935	regulation of chromatin silencing	4 out of 30 genes, 13.3%	40 out of 7168 background genes, 0.6%	0.00599	0	0.02	DEP1/YAL013W:SAP30/YMR263W:PHO23/YNL097C:CTI6/YPL181W
60968	regulation of gene silencing	4 out of 30 genes, 13.3%	40 out of 7168 background genes, 0.6%	0.00599	0	0.02	DEP1/YAL013W:SAP30/YMR263W:PHO23/YNL097C:CTI6/YPL181W
51276	chromosome organization	9 out of 30 genes, 30.0%	405 out of 7168 background genes, 5.7%	0.00775	0	0.04	DEP1/YAL013W:RTG2/YGL252C:BUB1/YGR188C:CTF8/YHR191C:MAD2/YJL030W:CBF1/YJR060W:PHO23/YNL097C:RTT106/YNL206C:RTS1/YOR014W
9892	negative regulation of metabolic process	8 out of 30 genes, 26.7%	312 out of 7168 background genes, 4.4%	0.00869	0	0.04	DEP1/YAL013W:NEM1/YHR004C:CBF1/YJR060W:SAP30/YMR263W:PHO23/YNL097C:RTT106/YNL206C:CLA4/YNL298W:CTI6/YPL181W
51128	regulation of cellular component organization	7 out of 30 genes, 23.3%	226 out of 7168 background genes, 3.2%	0.00903	0	0.04	NUP170/YBL079W:RTG2/YGL252C:BUB1/YGR188C:MAD3/YJL013C:MAD2/YJL030W:RTT101/YJL047C:BUB3/YOR026W
Function

## Sheet: F592S
GOID	GO_term	Cluster frequency	Background frequency	P-value	FDR	Expected FP	Gene(s) annotated to the term
71174	mitotic cell cycle spindle checkpoint	10 out of 47 genes, 21.3%	33 out of 7168 background genes, 0.5%	1.43e-12	0	0	LTE1/YAL024C:NUP170/YBL079W:BIM1/YER016W:MAD1/YGL086W:BUB1/YGR188C:MAD3/YJL013C:MAD2/YJL030W:BFA1/YJR053W:RTS1/YOR014W:BUB3/YOR026W
31577	spindle checkpoint	10 out of 47 genes, 21.3%	36 out of 7168 background genes, 0.5%	3.89e-12	0	0	LTE1/YAL024C:NUP170/YBL079W:BIM1/YER016W:MAD1/YGL086W:BUB1/YGR188C:MAD3/YJL013C:MAD2/YJL030W:BFA1/YJR053W:RTS1/YOR014W:BUB3/YOR026W
7346	regulation of mitotic cell cycle	13 out of 47 genes, 27.7%	98 out of 7168 background genes, 1.4%	8.11e-12	0	0	LTE1/YAL024C:NUP170/YBL079W:BIM1/YER016W:MAD1/YGL086W:BUB1/YGR188C:MAD3/YJL013C:MAD2/YJL030W:RTT101/YJL047C:BFA1/YJR053W:SIS2/YKR072C:CLA4/YNL298W:RTS1/YOR014W:BUB3/YOR026W
7093	mitotic cell cycle checkpoint	10 out of 47 genes, 21.3%	47 out of 7168 background genes, 0.7%	7.53e-11	0	0	LTE1/YAL024C:NUP170/YBL079W:BIM1/YER016W:MAD1/YGL086W:BUB1/YGR188C:MAD3/YJL013C:MAD2/YJL030W:BFA1/YJR053W:RTS1/YOR014W:BUB3/YOR026W
71156	regulation of cell cycle arrest	11 out of 47 genes, 23.4%	83 out of 7168 background genes, 1.2%	1.03e-09	0	0	LTE1/YAL024C:NUP170/YBL079W:BIM1/YER016W:BMH1/YER177W:MAD1/YGL086W:BUB1/YGR188C:MAD3/YJL013C:MAD2/YJL030W:BFA1/YJR053W:RTS1/YOR014W:BUB3/YOR026W
75	cell cycle checkpoint	11 out of 47 genes, 23.4%	83 out of 7168 background genes, 1.2%	1.03e-09	0	0	LTE1/YAL024C:NUP170/YBL079W:BIM1/YER016W:BMH1/YER177W:MAD1/YGL086W:BUB1/YGR188C:MAD3/YJL013C:MAD2/YJL030W:BFA1/YJR053W:RTS1/YOR014W:BUB3/YOR026W
7050	cell cycle arrest	11 out of 47 genes, 23.4%	87 out of 7168 background genes, 1.2%	1.76e-09	0	0	LTE1/YAL024C:NUP170/YBL079W:BIM1/YER016W:BMH1/YER177W:MAD1/YGL086W:BUB1/YGR188C:MAD3/YJL013C:MAD2/YJL030W:BFA1/YJR053W:RTS1/YOR014W:BUB3/YOR026W
10564	regulation of cell cycle process	13 out of 47 genes, 27.7%	148 out of 7168 background genes, 2.1%	1.84e-09	0	0	LTE1/YAL024C:NUP170/YBL079W:BIM1/YER016W:BMH1/YER177W:MAD1/YGL086W:BUB1/YGR188C:MAD3/YJL013C:MAD2/YJL030W:RTT101/YJL047C:BFA1/YJR053W:CLA4/YNL298W:RTS1/YOR014W:BUB3/YOR026W
87	M phase of mitotic cell cycle	13 out of 47 genes, 27.7%	148 out of 7168 background genes, 2.1%	1.84e-09	0	0	LTE1/YAL024C:NUP170/YBL079W:BIM1/YER016W:MAD1/YGL086W:BUB1/YGR188C:CTF8/YHR191C:MAD3/YJL013C:MAD2/YJL030W:RTT101/YJL047C:BFA1/YJR053W:CIK1/YMR198W:CLA4/YNL298W:BUB3/YOR026W
45786	negative regulation of cell cycle	11 out of 47 genes, 23.4%	88 out of 7168 background genes, 1.2%	2e-09	0	0	LTE1/YAL024C:NUP170/YBL079W:BIM1/YER016W:BMH1/YER177W:MAD1/YGL086W:BUB1/YGR188C:MAD3/YJL013C:MAD2/YJL030W:BFA1/YJR053W:RTS1/YOR014W:BUB3/YOR026W
51726	regulation of cell cycle	14 out of 47 genes, 29.8%	189 out of 7168 background genes, 2.6%	2.53e-09	0	0	LTE1/YAL024C:NUP170/YBL079W:BIM1/YER016W:BMH1/YER177W:MAD1/YGL086W:BUB1/YGR188C:MAD3/YJL013C:MAD2/YJL030W:RTT101/YJL047C:BFA1/YJR053W:SIS2/YKR072C:CLA4/YNL298W:RTS1/YOR014W:BUB3/YOR026W
278	mitotic cell cycle	16 out of 47 genes, 34.0%	296 out of 7168 background genes, 4.1%	7.41e-09	0	0	LTE1/YAL024C:NUP170/YBL079W:BIM1/YER016W:BMH1/YER177W:MAD1/YGL086W:BUB1/YGR188C:CTF8/YHR191C:MAD3/YJL013C:MAD2/YJL030W:RTT101/YJL047C:BFA1/YJR053W:SIS2/YKR072C:CIK1/YMR198W:CLA4/YNL298W:RTS1/YOR014W:BUB3/YOR026W
51783	regulation of nuclear division	8 out of 47 genes, 17.0%	36 out of 7168 background genes, 0.5%	1.58e-08	0	0	NUP170/YBL079W:BIM1/YER016W:MAD1/YGL086W:BUB1/YGR188C:MAD3/YJL013C:MAD2/YJL030W:RTT101/YJL047C:BUB3/YOR026W
7088	regulation of mitosis	8 out of 47 genes, 17.0%	36 out of 7168 background genes, 0.5%	1.58e-08	0	0	NUP170/YBL079W:BIM1/YER016W:MAD1/YGL086W:BUB1/YGR188C:MAD3/YJL013C:MAD2/YJL030W:RTT101/YJL047C:BUB3/YOR026W
48519	negative regulation of biological process	18 out of 47 genes, 38.3%	440 out of 7168 background genes, 6.1%	3.1e-08	0	0	LTE1/YAL024C:NUP170/YBL079W:RTT103/YDR289C:BIM1/YER016W:BMH1/YER177W:MAD1/YGL086W:BUB1/YGR188C:MAD3/YJL013C:MAD2/YJL030W:RTT101/YJL047C:ASF1/YJL115W:BFA1/YJR053W:CDC73/YLR418C:PHO23/YNL097C:RTT106/YNL206C:CLA4/YNL298W:RTS1/YOR014W:BUB3/YOR026W
45839	negative regulation of mitosis	7 out of 47 genes, 14.9%	26 out of 7168 background genes, 0.4%	6.42e-08	0	0	NUP170/YBL079W:BIM1/YER016W:MAD1/YGL086W:BUB1/YGR188C:MAD3/YJL013C:MAD2/YJL030W:BUB3/YOR026W
45841	negative regulation of mitotic metaphase/anaphase transition	7 out of 47 genes, 14.9%	26 out of 7168 background genes, 0.4%	6.42e-08	0	0	NUP170/YBL079W:BIM1/YER016W:MAD1/YGL086W:BUB1/YGR188C:MAD3/YJL013C:MAD2/YJL030W:BUB3/YOR026W
51784	negative regulation of nuclear division	7 out of 47 genes, 14.9%	26 out of 7168 background genes, 0.4%	6.42e-08	0	0	NUP170/YBL079W:BIM1/YER016W:MAD1/YGL086W:BUB1/YGR188C:MAD3/YJL013C:MAD2/YJL030W:BUB3/YOR026W
7094	mitotic cell cycle spindle assembly checkpoint	7 out of 47 genes, 14.9%	26 out of 7168 background genes, 0.4%	6.42e-08	0	0	NUP170/YBL079W:BIM1/YER016W:MAD1/YGL086W:BUB1/YGR188C:MAD3/YJL013C:MAD2/YJL030W:BUB3/YOR026W
71173	spindle assembly checkpoint	7 out of 47 genes, 14.9%	26 out of 7168 background genes, 0.4%	6.42e-08	0	0	NUP170/YBL079W:BIM1/YER016W:MAD1/YGL086W:BUB1/YGR188C:MAD3/YJL013C:MAD2/YJL030W:BUB3/YOR026W
279	M phase	15 out of 47 genes, 31.9%	297 out of 7168 background genes, 4.1%	9.53e-08	0	0	LTE1/YAL024C:NUP170/YBL079W:BIM1/YER016W:MAD1/YGL086W:BUB1/YGR188C:CTF8/YHR191C:MAD3/YJL013C:MAD2/YJL030W:RTT101/YJL047C:REC107/YJR021C:BFA1/YJR053W:CIK1/YMR198W:CLA4/YNL298W:RTS1/YOR014W:BUB3/YOR026W
48523	negative regulation of cellular process	17 out of 47 genes, 36.2%	432 out of 7168 background genes, 6.0%	2.24e-07	0	0	LTE1/YAL024C:NUP170/YBL079W:RTT103/YDR289C:BIM1/YER016W:BMH1/YER177W:MAD1/YGL086W:BUB1/YGR188C:MAD3/YJL013C:MAD2/YJL030W:RTT101/YJL047C:ASF1/YJL115W:BFA1/YJR053W:CDC73/YLR418C:PHO23/YNL097C:RTT106/YNL206C:RTS1/YOR014W:BUB3/YOR026W
30071	regulation of mitotic metaphase/anaphase transition	7 out of 47 genes, 14.9%	31 out of 7168 background genes, 0.4%	2.5e-07	0	0	NUP170/YBL079W:BIM1/YER016W:MAD1/YGL086W:BUB1/YGR188C:MAD3/YJL013C:MAD2/YJL030W:BUB3/YOR026W
7091	mitotic metaphase/anaphase transition	7 out of 47 genes, 14.9%	33 out of 7168 background genes, 0.5%	4.03e-07	0	0	NUP170/YBL079W:BIM1/YER016W:MAD1/YGL086W:BUB1/YGR188C:MAD3/YJL013C:MAD2/YJL030W:BUB3/YOR026W
7067	mitosis	10 out of 47 genes, 21.3%	118 out of 7168 background genes, 1.6%	1.01e-06	0	0	NUP170/YBL079W:BIM1/YER016W:MAD1/YGL086W:BUB1/YGR188C:CTF8/YHR191C:MAD3/YJL013C:MAD2/YJL030W:RTT101/YJL047C:CIK1/YMR198W:BUB3/YOR026W
280	nuclear division	10 out of 47 genes, 21.3%	120 out of 7168 background genes, 1.7%	1.19e-06	0	0	NUP170/YBL079W:BIM1/YER016W:MAD1/YGL086W:BUB1/YGR188C:CTF8/YHR191C:MAD3/YJL013C:MAD2/YJL030W:RTT101/YJL047C:CIK1/YMR198W:BUB3/YOR026W
48285	organelle fission	10 out of 47 genes, 21.3%	129 out of 7168 background genes, 1.8%	2.42e-06	0	0	NUP170/YBL079W:BIM1/YER016W:MAD1/YGL086W:BUB1/YGR188C:CTF8/YHR191C:MAD3/YJL013C:MAD2/YJL030W:RTT101/YJL047C:CIK1/YMR198W:BUB3/YOR026W
22403	cell cycle phase	15 out of 47 genes, 31.9%	385 out of 7168 background genes, 5.4%	3.46e-06	0	0	LTE1/YAL024C:NUP170/YBL079W:BIM1/YER016W:MAD1/YGL086W:BUB1/YGR188C:CTF8/YHR191C:MAD3/YJL013C:MAD2/YJL030W:RTT101/YJL047C:REC107/YJR021C:BFA1/YJR053W:CIK1/YMR198W:CLA4/YNL298W:RTS1/YOR014W:BUB3/YOR026W
7049	cell cycle	17 out of 47 genes, 36.2%	541 out of 7168 background genes, 7.5%	6.94e-06	0	0	LTE1/YAL024C:NUP170/YBL079W:BIM1/YER016W:BMH1/YER177W:MAD1/YGL086W:BUB1/YGR188C:CTF8/YHR191C:MAD3/YJL013C:MAD2/YJL030W:RTT101/YJL047C:REC107/YJR021C:BFA1/YJR053W:SIS2/YKR072C:CIK1/YMR198W:CLA4/YNL298W:RTS1/YOR014W:BUB3/YOR026W
70683	mitotic cell cycle G2/M transition decatenation checkpoint	4 out of 47 genes, 8.5%	6 out of 7168 background genes, 0.1%	7.9e-06	0	0	MAD1/YGL086W:MAD3/YJL013C:MAD2/YJL030W:BUB3/YOR026W
33043	regulation of organelle organization	10 out of 47 genes, 21.3%	150 out of 7168 background genes, 2.1%	1.04e-05	0	0	NUP170/YBL079W:BIM1/YER016W:MAD1/YGL086W:BUB1/YGR188C:MAD3/YJL013C:MAD2/YJL030W:RTT101/YJL047C:ASF1/YJL115W:CDC73/YLR418C:BUB3/YOR026W
10639	negative regulation of organelle organization	7 out of 47 genes, 14.9%	55 out of 7168 background genes, 0.8%	1.71e-05	0	0	NUP170/YBL079W:BIM1/YER016W:MAD1/YGL086W:BUB1/YGR188C:MAD3/YJL013C:MAD2/YJL030W:BUB3/YOR026W
71780	mitotic cell cycle G2/M transition checkpoint	4 out of 47 genes, 8.5%	7 out of 7168 background genes, 0.1%	1.83e-05	0	0	MAD1/YGL086W:MAD3/YJL013C:MAD2/YJL030W:BUB3/YOR026W
22402	cell cycle process	16 out of 47 genes, 34.0%	515 out of 7168 background genes, 7.2%	2.44e-05	0	0	LTE1/YAL024C:NUP170/YBL079W:BIM1/YER016W:BMH1/YER177W:MAD1/YGL086W:BUB1/YGR188C:CTF8/YHR191C:MAD3/YJL013C:MAD2/YJL030W:RTT101/YJL047C:REC107/YJR021C:BFA1/YJR053W:CIK1/YMR198W:CLA4/YNL298W:RTS1/YOR014W:BUB3/YOR026W
10948	negative regulation of cell cycle process	7 out of 47 genes, 14.9%	59 out of 7168 background genes, 0.8%	2.83e-05	0	0	NUP170/YBL079W:BIM1/YER016W:MAD1/YGL086W:BUB1/YGR188C:MAD3/YJL013C:MAD2/YJL030W:BUB3/YOR026W
51129	negative regulation of cellular component organization	7 out of 47 genes, 14.9%	60 out of 7168 background genes, 0.8%	3.19e-05	0	0	NUP170/YBL079W:BIM1/YER016W:MAD1/YGL086W:BUB1/YGR188C:MAD3/YJL013C:MAD2/YJL030W:BUB3/YOR026W
31576	G2/M transition checkpoint	4 out of 47 genes, 8.5%	8 out of 7168 background genes, 0.1%	3.65e-05	0	0	MAD1/YGL086W:MAD3/YJL013C:MAD2/YJL030W:BUB3/YOR026W
50794	regulation of cellular process	22 out of 47 genes, 46.8%	1110 out of 7168 background genes, 15.5%	0.00012	0	0	LTE1/YAL024C:NUP170/YBL079W:RTT103/YDR289C:BIM1/YER016W:BMH1/YER177W:MAD1/YGL086W:BUB1/YGR188C:SNF6/YHL025W:SYG1/YIL047C:MAD3/YJL013C:MAD2/YJL030W:RTT101/YJL047C:ASF1/YJL115W:BFA1/YJR053W:CTK1/YKL139W:SIS2/YKR072C:CDC73/YLR418C:PHO23/YNL097C:RTT106/YNL206C:CLA4/YNL298W:RTS1/YOR014W:BUB3/YOR026W
50789	regulation of biological process	22 out of 47 genes, 46.8%	1153 out of 7168 background genes, 16.1%	0.00024	0	0	LTE1/YAL024C:NUP170/YBL079W:RTT103/YDR289C:BIM1/YER016W:BMH1/YER177W:MAD1/YGL086W:BUB1/YGR188C:SNF6/YHL025W:SYG1/YIL047C:MAD3/YJL013C:MAD2/YJL030W:RTT101/YJL047C:ASF1/YJL115W:BFA1/YJR053W:CTK1/YKL139W:SIS2/YKR072C:CDC73/YLR418C:PHO23/YNL097C:RTT106/YNL206C:CLA4/YNL298W:RTS1/YOR014W:BUB3/YOR026W
51128	regulation of cellular component organization	10 out of 47 genes, 21.3%	226 out of 7168 background genes, 3.2%	0.00049	0	0	NUP170/YBL079W:BIM1/YER016W:MAD1/YGL086W:BUB1/YGR188C:MAD3/YJL013C:MAD2/YJL030W:RTT101/YJL047C:ASF1/YJL115W:CDC73/YLR418C:BUB3/YOR026W
10389	regulation of G2/M transition of mitotic cell cycle	4 out of 47 genes, 8.5%	16 out of 7168 background genes, 0.2%	0.00091	0	0	MAD1/YGL086W:MAD3/YJL013C:MAD2/YJL030W:BUB3/YOR026W
31578	mitotic cell cycle spindle orientation checkpoint	3 out of 47 genes, 6.4%	6 out of 7168 background genes, 0.1%	0.00171	0	0	LTE1/YAL024C:BFA1/YJR053W:RTS1/YOR014W
51276	chromosome organization	12 out of 47 genes, 25.5%	405 out of 7168 background genes, 5.7%	0.00253	0	0	VPS72/YDR485C:BIM1/YER016W:BUB1/YGR188C:SNF6/YHL025W:CTF8/YHR191C:MAD2/YJL030W:ASF1/YJL115W:CDC73/YLR418C:CIK1/YMR198W:PHO23/YNL097C:RTT106/YNL206C:RTS1/YOR014W
65007	biological regulation	22 out of 47 genes, 46.8%	1350 out of 7168 background genes, 18.8%	0.00363	0	0	LTE1/YAL024C:NUP170/YBL079W:RTT103/YDR289C:BIM1/YER016W:BMH1/YER177W:MAD1/YGL086W:BUB1/YGR188C:SNF6/YHL025W:SYG1/YIL047C:MAD3/YJL013C:MAD2/YJL030W:RTT101/YJL047C:ASF1/YJL115W:BFA1/YJR053W:CTK1/YKL139W:SIS2/YKR072C:CDC73/YLR418C:PHO23/YNL097C:RTT106/YNL206C:CLA4/YNL298W:RTS1/YOR014W:BUB3/YOR026W
2000602	regulation of interphase of mitotic cell cycle	4 out of 47 genes, 8.5%	24 out of 7168 background genes, 0.3%	0.00514	0	0.02	MAD1/YGL086W:MAD3/YJL013C:MAD2/YJL030W:BUB3/YOR026W
7059	chromosome segregation	7 out of 47 genes, 14.9%	132 out of 7168 background genes, 1.8%	0.00684	0	0.02	NUP170/YBL079W:BIM1/YER016W:BUB1/YGR188C:CTF8/YHR191C:MAD3/YJL013C:CIK1/YMR198W:RTS1/YOR014W

## Sheet: A540D
GOID	GO_term	Cluster frequency	Background frequency	P-value	FDR	Expected FP	Gene(s) annotated to the term
71174	mitotic cell cycle spindle checkpoint	6 out of 25 genes, 24.0%	33 out of 7168 background genes, 0.5%	2.09e-07	0	0	NUP170/YBL079W:BIM1/YER016W:BUB1/YGR188C:MAD2/YJL030W:RTS1/YOR014W:BUB3/YOR026W
31577	spindle checkpoint	6 out of 25 genes, 24.0%	36 out of 7168 background genes, 0.5%	3.66e-07	0	0	NUP170/YBL079W:BIM1/YER016W:BUB1/YGR188C:MAD2/YJL030W:RTS1/YOR014W:BUB3/YOR026W
51783	regulation of nuclear division	6 out of 25 genes, 24.0%	36 out of 7168 background genes, 0.5%	3.66e-07	0	0	NUP170/YBL079W:BIM1/YER016W:BUB1/YGR188C:MAD2/YJL030W:RTT101/YJL047C:BUB3/YOR026W
7088	regulation of mitosis	6 out of 25 genes, 24.0%	36 out of 7168 background genes, 0.5%	3.66e-07	0	0	NUP170/YBL079W:BIM1/YER016W:BUB1/YGR188C:MAD2/YJL030W:RTT101/YJL047C:BUB3/YOR026W
7067	mitosis	8 out of 25 genes, 32.0%	118 out of 7168 background genes, 1.6%	7.78e-07	0	0	NUP170/YBL079W:BIM1/YER016W:BUB1/YGR188C:CTF8/YHR191C:MAD2/YJL030W:RTT101/YJL047C:CIK1/YMR198W:BUB3/YOR026W
280	nuclear division	8 out of 25 genes, 32.0%	120 out of 7168 background genes, 1.7%	8.9e-07	0	0	NUP170/YBL079W:BIM1/YER016W:BUB1/YGR188C:CTF8/YHR191C:MAD2/YJL030W:RTT101/YJL047C:CIK1/YMR198W:BUB3/YOR026W
48285	organelle fission	8 out of 25 genes, 32.0%	129 out of 7168 background genes, 1.8%	1.58e-06	0	0	NUP170/YBL079W:BIM1/YER016W:BUB1/YGR188C:CTF8/YHR191C:MAD2/YJL030W:RTT101/YJL047C:CIK1/YMR198W:BUB3/YOR026W
71156	regulation of cell cycle arrest	7 out of 25 genes, 28.0%	83 out of 7168 background genes, 1.2%	1.87e-06	0	0	NUP170/YBL079W:BIM1/YER016W:BMH1/YER177W:BUB1/YGR188C:MAD2/YJL030W:RTS1/YOR014W:BUB3/YOR026W
75	cell cycle checkpoint	7 out of 25 genes, 28.0%	83 out of 7168 background genes, 1.2%	1.87e-06	0	0	NUP170/YBL079W:BIM1/YER016W:BMH1/YER177W:BUB1/YGR188C:MAD2/YJL030W:RTS1/YOR014W:BUB3/YOR026W
7093	mitotic cell cycle checkpoint	6 out of 25 genes, 24.0%	47 out of 7168 background genes, 0.7%	1.97e-06	0	0	NUP170/YBL079W:BIM1/YER016W:BUB1/YGR188C:MAD2/YJL030W:RTS1/YOR014W:BUB3/YOR026W
7050	cell cycle arrest	7 out of 25 genes, 28.0%	87 out of 7168 background genes, 1.2%	2.61e-06	0	0	NUP170/YBL079W:BIM1/YER016W:BMH1/YER177W:BUB1/YGR188C:MAD2/YJL030W:RTS1/YOR014W:BUB3/YOR026W
45786	negative regulation of cell cycle	7 out of 25 genes, 28.0%	88 out of 7168 background genes, 1.2%	2.83e-06	0	0	NUP170/YBL079W:BIM1/YER016W:BMH1/YER177W:BUB1/YGR188C:MAD2/YJL030W:RTS1/YOR014W:BUB3/YOR026W
45839	negative regulation of mitosis	5 out of 25 genes, 20.0%	26 out of 7168 background genes, 0.4%	4.52e-06	0	0	NUP170/YBL079W:BIM1/YER016W:BUB1/YGR188C:MAD2/YJL030W:BUB3/YOR026W
45841	negative regulation of mitotic metaphase/anaphase transition	5 out of 25 genes, 20.0%	26 out of 7168 background genes, 0.4%	4.52e-06	0	0	NUP170/YBL079W:BIM1/YER016W:BUB1/YGR188C:MAD2/YJL030W:BUB3/YOR026W
51784	negative regulation of nuclear division	5 out of 25 genes, 20.0%	26 out of 7168 background genes, 0.4%	4.52e-06	0	0	NUP170/YBL079W:BIM1/YER016W:BUB1/YGR188C:MAD2/YJL030W:BUB3/YOR026W
7094	mitotic cell cycle spindle assembly checkpoint	5 out of 25 genes, 20.0%	26 out of 7168 background genes, 0.4%	4.52e-06	0	0	NUP170/YBL079W:BIM1/YER016W:BUB1/YGR188C:MAD2/YJL030W:BUB3/YOR026W
71173	spindle assembly checkpoint	5 out of 25 genes, 20.0%	26 out of 7168 background genes, 0.4%	4.52e-06	0	0	NUP170/YBL079W:BIM1/YER016W:BUB1/YGR188C:MAD2/YJL030W:BUB3/YOR026W
10564	regulation of cell cycle process	8 out of 25 genes, 32.0%	148 out of 7168 background genes, 2.1%	4.7e-06	0	0	NUP170/YBL079W:BIM1/YER016W:BMH1/YER177W:BUB1/YGR188C:MAD2/YJL030W:RTT101/YJL047C:RTS1/YOR014W:BUB3/YOR026W
87	M phase of mitotic cell cycle	8 out of 25 genes, 32.0%	148 out of 7168 background genes, 2.1%	4.7e-06	0	0	NUP170/YBL079W:BIM1/YER016W:BUB1/YGR188C:CTF8/YHR191C:MAD2/YJL030W:RTT101/YJL047C:CIK1/YMR198W:BUB3/YOR026W
278	mitotic cell cycle	10 out of 25 genes, 40.0%	296 out of 7168 background genes, 4.1%	5e-06	0	0	NUP170/YBL079W:BIM1/YER016W:BMH1/YER177W:BUB1/YGR188C:CTF8/YHR191C:MAD2/YJL030W:RTT101/YJL047C:CIK1/YMR198W:RTS1/YOR014W:BUB3/YOR026W
7346	regulation of mitotic cell cycle	7 out of 25 genes, 28.0%	98 out of 7168 background genes, 1.4%	6.05e-06	0	0	NUP170/YBL079W:BIM1/YER016W:BUB1/YGR188C:MAD2/YJL030W:RTT101/YJL047C:RTS1/YOR014W:BUB3/YOR026W
30071	regulation of mitotic metaphase/anaphase transition	5 out of 25 genes, 20.0%	31 out of 7168 background genes, 0.4%	1.15e-05	0	0	NUP170/YBL079W:BIM1/YER016W:BUB1/YGR188C:MAD2/YJL030W:BUB3/YOR026W
7091	mitotic metaphase/anaphase transition	5 out of 25 genes, 20.0%	33 out of 7168 background genes, 0.5%	1.6e-05	0	0	NUP170/YBL079W:BIM1/YER016W:BUB1/YGR188C:MAD2/YJL030W:BUB3/YOR026W
51726	regulation of cell cycle	8 out of 25 genes, 32.0%	189 out of 7168 background genes, 2.6%	3.17e-05	0	0	NUP170/YBL079W:BIM1/YER016W:BMH1/YER177W:BUB1/YGR188C:MAD2/YJL030W:RTT101/YJL047C:RTS1/YOR014W:BUB3/YOR026W
279	M phase	9 out of 25 genes, 36.0%	297 out of 7168 background genes, 4.1%	7.76e-05	0	0	NUP170/YBL079W:BIM1/YER016W:BUB1/YGR188C:CTF8/YHR191C:MAD2/YJL030W:RTT101/YJL047C:CIK1/YMR198W:RTS1/YOR014W:BUB3/YOR026W
22402	cell cycle process	11 out of 25 genes, 44.0%	515 out of 7168 background genes, 7.2%	8.95e-05	0	0	NUP170/YBL079W:CYK3/YDL117W:BIM1/YER016W:BMH1/YER177W:BUB1/YGR188C:CTF8/YHR191C:MAD2/YJL030W:RTT101/YJL047C:CIK1/YMR198W:RTS1/YOR014W:BUB3/YOR026W
33043	regulation of organelle organization	7 out of 25 genes, 28.0%	150 out of 7168 background genes, 2.1%	0.00011	0	0	NUP170/YBL079W:BIM1/YER016W:BUB1/YGR188C:MAD2/YJL030W:RTT101/YJL047C:CDC73/YLR418C:BUB3/YOR026W
7049	cell cycle	11 out of 25 genes, 44.0%	541 out of 7168 background genes, 7.5%	0.00015	0	0	NUP170/YBL079W:CYK3/YDL117W:BIM1/YER016W:BMH1/YER177W:BUB1/YGR188C:CTF8/YHR191C:MAD2/YJL030W:RTT101/YJL047C:CIK1/YMR198W:RTS1/YOR014W:BUB3/YOR026W
48523	negative regulation of cellular process	10 out of 25 genes, 40.0%	432 out of 7168 background genes, 6.0%	0.00018	0	0	NUP170/YBL079W:RTT103/YDR289C:BIM1/YER016W:BMH1/YER177W:BUB1/YGR188C:MAD2/YJL030W:RTT101/YJL047C:CDC73/YLR418C:RTS1/YOR014W:BUB3/YOR026W
48519	negative regulation of biological process	10 out of 25 genes, 40.0%	440 out of 7168 background genes, 6.1%	0.00021	0	0	NUP170/YBL079W:RTT103/YDR289C:BIM1/YER016W:BMH1/YER177W:BUB1/YGR188C:MAD2/YJL030W:RTT101/YJL047C:CDC73/YLR418C:RTS1/YOR014W:BUB3/YOR026W
10639	negative regulation of organelle organization	5 out of 25 genes, 20.0%	55 out of 7168 background genes, 0.8%	0.00022	0	0	NUP170/YBL079W:BIM1/YER016W:BUB1/YGR188C:MAD2/YJL030W:BUB3/YOR026W
10948	negative regulation of cell cycle process	5 out of 25 genes, 20.0%	59 out of 7168 background genes, 0.8%	0.00032	0	0	NUP170/YBL079W:BIM1/YER016W:BUB1/YGR188C:MAD2/YJL030W:BUB3/YOR026W
51129	negative regulation of cellular component organization	5 out of 25 genes, 20.0%	60 out of 7168 background genes, 0.8%	0.00035	0	0	NUP170/YBL079W:BIM1/YER016W:BUB1/YGR188C:MAD2/YJL030W:BUB3/YOR026W
22403	cell cycle phase	9 out of 25 genes, 36.0%	385 out of 7168 background genes, 5.4%	0.00069	0	0	NUP170/YBL079W:BIM1/YER016W:BUB1/YGR188C:CTF8/YHR191C:MAD2/YJL030W:RTT101/YJL047C:CIK1/YMR198W:RTS1/YOR014W:BUB3/YOR026W
7059	chromosome segregation	6 out of 25 genes, 24.0%	132 out of 7168 background genes, 1.8%	0.00099	0	0	NUP170/YBL079W:BIM1/YER016W:BUB1/YGR188C:CTF8/YHR191C:CIK1/YMR198W:RTS1/YOR014W
34975	protein folding in endoplasmic reticulum	3 out of 25 genes, 12.0%	11 out of 7168 background genes, 0.2%	0.0013	0	0	YER140W:SCJ1/YMR214W:SLP1/YOR154W
51128	regulation of cellular component organization	7 out of 25 genes, 28.0%	226 out of 7168 background genes, 3.2%	0.00179	0	0	NUP170/YBL079W:BIM1/YER016W:BUB1/YGR188C:MAD2/YJL030W:RTT101/YJL047C:CDC73/YLR418C:BUB3/YOR026W

## Sheet: Sheet2
YAL013W
YBL079W
YDR289C
YDR290W
YER140W
YFL036W
YGL252C
YGR188C
YHR004C
YHR191C
YJL013C
YJL030W
YJL047C
YJR021C
YJR039W
YJR043C
YJR053W
YJR060W
YKL053C-A
YMR214W
YMR263W
YNL097C
YNL206C
YNL298W
YOR014W
YOR026W
YOR154W
YPL086C
YPL181W
YPL182C
YAL024C
YBL079W
YDL192W
YDR289C
YDR290W
YDR485C
YDR532C
YER016W
YER140W
YER177W
YGL007W
YGL086W
YGL149W
YGL211W
YGR188C
YHL005C
YHL025W
YHR191C
YIL040W
YJL013C
YJL030W
YJL047C
YJL099W
YJL175W
YJR021C
YJR035W
YJR039W
YJR043C
YJR053W
YKL139W
YKL212W
YKR072C
YLR064W
YLR104W
YLR418C
YMR198W
YMR214W
YNL097C
YNL120C
YNL169C
YNL206C
YNL298W
YOR014W
YOR026W
YOR154W
YMR078C
YMR179W
YIL008W
YER093C-A
YBL079W
YBL089W
YDL117W
YDR289C
YDR290W
YER016W
YER140W
YER177W
YGL007W
YGR188C
YHR191C
YJL030W
YJL047C
YJR039W
YJR043C
YKL053C-A
YKL139W
YLR104W
YLR418C
YMR198W
YMR214W
YOR014W
YOR026W
YOR154W
YJL052W
YPL086C
YOR014W
